# Supplementary material for: Extraordinary kinetic inertness of lanthanide(iii) complexes of pyridine-rigidified 18-membered hexaazamacrocycles with four acetate pendant arms
Source: Chem Sci. 2025 May 30;16(27):12558–67. doi: 10.1039/d5sc01893e (PMC12153104; doi:10.1039/d5sc01893e)
Supplement: SC-016-D5SC01893E-s002 [file SC-016-D5SC01893E-s002.cif]

# Supplementary Information (SI) for Chemical Science.
# This journal is © The Royal Society of Chemistry 2025

####################################################################### 
# 
# This file contains crystal structure data downloaded from the 
# Cambridge Structural Database (CSD) hosted by the Cambridge 
# Crystallographic Data Centre (CCDC).
# 
# Full information about CCDC data access policies and citation 
# guidelines are available at http://www.ccdc.cam.ac.uk/access/V1 
# 
# Audit and citation data items may have been added by the CCDC. 
# Please retain this information to preserve the provenance of 
# this file and to allow appropriate attribution of the data. 
# 
#######################################################################

data_haf12pr_stop_maly
_database_code_depnum_ccdc_archive 'CCDC 2422573'
loop_
_audit_author_name
_audit_author_address
'Jan Kotek'
;Faculty of Science, Charles University, Prague
Czech Republic
;
_audit_update_record             
;
2025-02-10 deposited with the CCDC.	2025-05-30 downloaded from the CCDC.
;

_audit_creation_method           SHELXL-2017/1
_shelx_SHELXL_version_number     2017/1
_chemical_name_systematic        ?
_chemical_name_common            ?
_chemical_melting_point          ?
_chemical_formula_moiety         'C26 H54 N6 O18 Pr2, 6(Cl), 9(H2 O)'
_chemical_formula_sum            'C26 H72 Cl6 N6 O27 Pr2'
_chemical_formula_weight         1395.41

loop_
_atom_type_symbol
_atom_type_description
_atom_type_scat_dispersion_real
_atom_type_scat_dispersion_imag
_atom_type_scat_source
C C 0.0033 0.0016 'International Tables Vol C Tables 4.2.6.8 and 6.1.1.4'
H H 0.0000 0.0000 'International Tables Vol C Tables 4.2.6.8 and 6.1.1.4'
Cl Cl 0.1484 0.1585 'International Tables Vol C Tables 4.2.6.8 and 6.1.1.4'
N N 0.0061 0.0033 'International Tables Vol C Tables 4.2.6.8 and 6.1.1.4'
O O 0.0106 0.0060 'International Tables Vol C Tables 4.2.6.8 and 6.1.1.4'
Pr Pr -0.2180 2.8214 'International Tables Vol C Tables 4.2.6.8 and 6.1.1.4'

_space_group_crystal_system      triclinic
_space_group_IT_number           2
_space_group_name_H-M_alt        'P -1'
_space_group_name_Hall           '-P 1'

_shelx_space_group_comment       
;
The symmetry employed for this shelxl refinement is uniquely defined
by the following loop, which should always be used as a source of
symmetry information in preference to the above space-group names.
They are only intended as comments.
;

loop_
_space_group_symop_operation_xyz
'x, y, z'
'-x, -y, -z'

_cell_length_a                   9.9445(6)
_cell_length_b                   11.2448(5)
_cell_length_c                   13.1854(8)
_cell_angle_alpha                94.789(2)
_cell_angle_beta                 109.861(2)
_cell_angle_gamma                99.596(2)
_cell_volume                     1351.64(13)
_cell_formula_units_Z            1
_cell_measurement_temperature    120(2)
_cell_measurement_reflns_used    5855
_cell_measurement_theta_min      2.2262
_cell_measurement_theta_max      23.4777

_exptl_crystal_description       plate
_exptl_crystal_colour            colourless
_exptl_crystal_density_meas      ?
_exptl_crystal_density_method    ?
_exptl_crystal_density_diffrn    1.714
_exptl_crystal_F_000             706
_exptl_transmission_factor_min   ?
_exptl_transmission_factor_max   ?
_exptl_crystal_size_max          0.059
_exptl_crystal_size_mid          0.032
_exptl_crystal_size_min          0.026
_exptl_absorpt_coefficient_mu    2.161
_shelx_estimated_absorpt_T_min   0.883
_shelx_estimated_absorpt_T_max   0.946
_exptl_absorpt_correction_type   Multi-Scan
_exptl_absorpt_process_details   
;
Krause, L., Herbst-Irmer, R., Sheldrick, G. M., Stalke, D. (2015).
"Comparison of silver and molybdenum microfocus X-ray sources for
single-crystal structure determination"
J. Appl. Cryst. 48, 3-10.
doi:10.1107/S1600576714022985
;
_exptl_absorpt_correction_T_min  0.87
_exptl_absorpt_correction_T_max  0.95
_exptl_absorpt_special_details   ?
_diffrn_ambient_temperature      120(2)
_diffrn_radiation_wavelength     0.71073
_diffrn_radiation_type           MoK\a
_diffrn_source                   'microfocus sealed tube'
_diffrn_measurement_device       'Bruker D8 VENTURE'
_diffrn_measurement_method       '\f and \w scans'
_diffrn_detector_area_resol_mean 7.3910
_diffrn_reflns_number            40979
_diffrn_reflns_av_unetI/netI     0.0566
_diffrn_reflns_av_R_equivalents  0.0836
_diffrn_reflns_limit_h_min       -12
_diffrn_reflns_limit_h_max       12
_diffrn_reflns_limit_k_min       -14
_diffrn_reflns_limit_k_max       14
_diffrn_reflns_limit_l_min       -17
_diffrn_reflns_limit_l_max       17
_diffrn_reflns_theta_min         2.226
_diffrn_reflns_theta_max         27.515
_diffrn_reflns_theta_full        25.242
_diffrn_measured_fraction_theta_max 0.995
_diffrn_measured_fraction_theta_full 0.999
_diffrn_reflns_Laue_measured_fraction_max 0.995
_diffrn_reflns_Laue_measured_fraction_full 0.999
_diffrn_reflns_point_group_measured_fraction_max 0.995
_diffrn_reflns_point_group_measured_fraction_full 0.999
_reflns_number_total             6196
_reflns_number_gt                4985
_reflns_threshold_expression     'I > 2\s(I)'
_reflns_Friedel_coverage         0.000
_reflns_Friedel_fraction_max     .
_reflns_Friedel_fraction_full    .

_reflns_special_details          
;
 Reflections were merged by SHELXL according to the crystal
 class for the calculation of statistics and refinement.
 
 _reflns_Friedel_fraction is defined as the number of unique
 Friedel pairs measured divided by the number that would be
 possible theoretically, ignoring centric projections and
 systematic absences.
;

_computing_data_collection       'Bruker Instrument Service vV6.2.16'
_computing_cell_refinement       'SAINT V8.40B (Bruker AXS LLC, 2019)'
_computing_data_reduction        'SAINT V8.40B (Bruker AXS LLC, 2019)'
_computing_structure_solution    'XT, VERSION 2018/2'
_computing_structure_refinement  'SHELXL-2017/1 (Sheldrick, 2017)'
_computing_molecular_graphics    ?
_computing_publication_material  ?
_refine_special_details          ?
_refine_ls_structure_factor_coef Fsqd
_refine_ls_matrix_type           full
_refine_ls_weighting_scheme      calc
_refine_ls_weighting_details     
'w=1/[\s^2^(Fo^2^)+(0.0743P)^2^+1.4087P] where P=(Fo^2^+2Fc^2^)/3'
_atom_sites_solution_primary     direct
_atom_sites_solution_secondary   difmap
_atom_sites_solution_hydrogens   mixed
_refine_ls_hydrogen_treatment    constr
_refine_ls_extinction_method     none
_refine_ls_extinction_coef       .
_refine_ls_number_reflns         6196
_refine_ls_number_parameters     335
_refine_ls_number_restraints     7
_refine_ls_R_factor_all          0.0659
_refine_ls_R_factor_gt           0.0480
_refine_ls_wR_factor_ref         0.1300
_refine_ls_wR_factor_gt          0.1193
_refine_ls_goodness_of_fit_ref   1.039
_refine_ls_restrained_S_all      1.039
_refine_ls_shift/su_max          0.001
_refine_ls_shift/su_mean         0.000

loop_
_atom_site_label
_atom_site_type_symbol
_atom_site_fract_x
_atom_site_fract_y
_atom_site_fract_z
_atom_site_U_iso_or_equiv
_atom_site_adp_type
_atom_site_occupancy
_atom_site_site_symmetry_order
_atom_site_calc_flag
_atom_site_refinement_flags_posn
_atom_site_refinement_flags_adp
_atom_site_refinement_flags_occupancy
_atom_site_disorder_assembly
_atom_site_disorder_group
Pr1 Pr -0.07680(3) 0.62484(3) 0.32463(2) 0.02732(11) Uani 1 1 d . . . . .
N1 N 0.2116(5) 0.9848(4) 0.9537(3) 0.0269(9) Uani 1 1 d . . . . .
C2 C 0.1452(6) 0.8676(5) 0.9392(5) 0.0309(11) Uani 1 1 d . . . . .
C3 C 0.1175(6) 0.7921(5) 0.8318(5) 0.0372(13) Uani 1 1 d . . . . .
H31 H 0.024795 0.803411 0.777792 0.045 Uiso 1 1 calc R U . . .
H32 H 0.105762 0.704895 0.840640 0.045 Uiso 1 1 calc R U . . .
N4 N 0.2385(4) 0.8250(4) 0.7887(3) 0.0267(9) Uani 1 1 d . . . . .
H41 H 0.285837 0.908597 0.817813 0.032 Uiso 1 1 d R U . . .
C5 C 0.3672(6) 0.7653(5) 0.8372(4) 0.0329(12) Uani 1 1 d . . . . .
H51 H 0.332127 0.680174 0.845285 0.039 Uiso 1 1 calc R U . . .
H52 H 0.424348 0.763859 0.788638 0.039 Uiso 1 1 calc R U . . .
C6 C 0.4621(6) 0.8385(5) 0.9477(4) 0.0276(10) Uani 1 1 d . . . . .
H61 H 0.489344 0.924742 0.938781 0.033 Uiso 1 1 calc R U . . .
H62 H 0.404589 0.835839 0.996060 0.033 Uiso 1 1 calc R U . . .
N7 N 0.5988(5) 0.7928(4) 1.0012(3) 0.0253(9) Uani 1 1 d . . . . .
H71 H 0.649007 0.845695 1.073767 0.030 Uiso 1 1 calc R U . . .
C8 C 0.7041(6) 0.8103(5) 0.9435(4) 0.0273(10) Uani 1 1 d . . . . .
H81 H 0.652739 0.776556 0.865294 0.033 Uiso 1 1 calc R U . . .
H82 H 0.781990 0.764675 0.974077 0.033 Uiso 1 1 calc R U . . .
C9 C 0.2270(6) 1.0555(5) 1.0457(4) 0.0276(11) Uani 1 1 d . . . . .
C10 C 0.1757(6) 1.0138(5) 1.1229(5) 0.0346(12) Uani 1 1 d . . . . .
H101 H 0.187027 1.067062 1.186443 0.041 Uiso 1 1 calc R U . . .
C11 C 0.1066(6) 0.8919(6) 1.1067(5) 0.0401(14) Uani 1 1 d . . . . .
H111 H 0.068779 0.860949 1.158586 0.048 Uiso 1 1 calc R U . . .
C12 C 0.0935(6) 0.8169(5) 1.0147(5) 0.0359(13) Uani 1 1 d . . . . .
H121 H 0.050321 0.732613 1.003131 0.043 Uiso 1 1 calc R U . . .
C20 C 0.1803(6) 0.8038(5) 0.6662(4) 0.0331(12) Uani 1 1 d . . . . .
H201 H 0.262467 0.827247 0.640624 0.040 Uiso 1 1 calc R U . . .
H202 H 0.110738 0.857727 0.639655 0.040 Uiso 1 1 calc R U . . .
C21 C 0.1042(6) 0.6735(5) 0.6163(4) 0.0291(11) Uani 1 1 d . . . . .
O211 O 0.0251(5) 0.6600(4) 0.5187(3) 0.0425(10) Uani 1 1 d . . . . .
O212 O 0.1265(4) 0.5924(3) 0.6744(3) 0.0343(9) Uani 1 1 d . . . . .
C30 C 0.5677(6) 0.6657(5) 1.0258(4) 0.0274(10) Uani 1 1 d . . . . .
H301 H 0.555432 0.606108 0.962062 0.033 Uiso 1 1 calc R U . . .
H302 H 0.475947 0.651370 1.041060 0.033 Uiso 1 1 calc R U . . .
C31 C 0.6936(6) 0.6487(5) 1.1242(4) 0.0264(10) Uani 1 1 d . . . . .
O311 O 0.6795(4) 0.5496(3) 1.1614(3) 0.0325(8) Uani 1 1 d . . . . .
O312 O 0.8041(4) 0.7340(3) 1.1655(3) 0.0299(8) Uani 1 1 d . . . . .
Cl1 Cl 0.58386(15) 0.92527(12) 0.21910(11) 0.0324(3) Uani 1 1 d . . . . .
Cl2 Cl 0.23815(16) 0.52124(17) 0.08675(12) 0.0472(4) Uani 1 1 d . . . . .
Cl3 Cl 0.1483(2) 0.07721(18) 0.39011(16) 0.0607(5) Uani 1 1 d . . . . .
O1W O -0.2907(6) 0.5729(5) 0.3920(4) 0.0649(15) Uani 1 1 d . . . . .
H11W H -0.380117 0.582049 0.346344 0.097 Uiso 1 1 d R U . . .
H12W H -0.268325 0.594513 0.463957 0.097 Uiso 1 1 d R U . . .
O2W O -0.1491(5) 0.8193(4) 0.3800(3) 0.0471(11) Uani 1 1 d . . . . .
H21W H -0.056919 0.878839 0.400491 0.071 Uiso 1 1 d R U . . .
H22W H -0.208319 0.859740 0.340391 0.071 Uiso 1 1 d R U . . .
O3W O 0.1237(5) 0.7987(4) 0.3469(3) 0.0434(10) Uani 1 1 d . . . . .
H31W H 0.101774 0.861228 0.340719 0.065 Uiso 1 1 d R U . . .
H32W H 0.198773 0.777828 0.336220 0.065 Uiso 1 1 d R U . . .
O4W O 0.1654(5) 0.5577(4) 0.3807(4) 0.0465(11) Uani 1 1 d . . . . .
H41W H 0.242566 0.613112 0.405854 0.070 Uiso 1 1 d R U . . .
H42W H 0.186465 0.481212 0.353254 0.070 Uiso 1 1 d R U . . .
O5W O -0.0285(4) 0.5389(4) 0.1597(3) 0.0382(9) Uani 1 1 d . . . . .
H51W H 0.058827 0.539010 0.156940 0.057 Uiso 1 1 d R U . . .
H52W H -0.080574 0.537713 0.098840 0.057 Uiso 1 1 d R U . . .
O6W O 0.2448(9) 0.2943(9) 0.3636(7) 0.0249(18) Uani 0.439(3) 1 d . . P A 1
O6V O 0.2658(11) 0.3566(10) 0.3979(9) 0.027(2) Uani 0.378(3) 1 d . U P B 2
O6U O 0.221(2) 0.3667(17) 0.2654(16) 0.027(4) Uiso 0.183(3) 1 d . . P C 3
O7W O 0.5473(8) 0.5974(8) 0.7233(6) 0.0607(19) Uani 0.661(8) 1 d . . P D 1
O7V O 0.4615(17) 0.6841(15) 0.6268(12) 0.0607(19) Uani 0.339(8) 1 d . . P D 2
O8W O -0.5294(9) 0.6874(8) 0.2909(7) 0.0476(15) Uani 0.555(7) 1 d . . P E 1
O8V O -0.6355(11) 0.7498(10) 0.2851(8) 0.0476(15) Uani 0.445(7) 1 d . . P E 2
O9W O 0.3828(10) 0.7537(9) 0.4582(8) 0.091(3) Uani 0.75 1 d . . P F 1
O10W O 0.5474(10) 0.8978(9) 0.6472(8) 0.051(2) Uani 0.5 1 d . . P G 1
O11W O 0.585(2) 0.716(2) 0.4748(18) 0.061(5) Uiso 0.25 1 d . . P H 2

loop_
_atom_site_aniso_label
_atom_site_aniso_U_11
_atom_site_aniso_U_22
_atom_site_aniso_U_33
_atom_site_aniso_U_23
_atom_site_aniso_U_13
_atom_site_aniso_U_12
Pr1 0.03144(17) 0.02742(17) 0.01825(15) 0.00275(10) 0.00243(11) 0.00735(11)
N1 0.024(2) 0.030(2) 0.023(2) 0.0017(17) 0.0032(17) 0.0045(17)
C2 0.026(3) 0.030(3) 0.035(3) 0.005(2) 0.006(2) 0.009(2)
C3 0.025(3) 0.035(3) 0.047(3) -0.004(3) 0.013(2) 0.000(2)
N4 0.023(2) 0.027(2) 0.024(2) 0.0015(17) 0.0014(17) 0.0034(17)
C5 0.027(3) 0.033(3) 0.031(3) 0.001(2) 0.000(2) 0.010(2)
C6 0.027(3) 0.031(3) 0.023(2) 0.004(2) 0.004(2) 0.010(2)
N7 0.025(2) 0.026(2) 0.022(2) 0.0040(16) 0.0042(17) 0.0076(17)
C8 0.027(3) 0.034(3) 0.022(2) 0.004(2) 0.010(2) 0.009(2)
C9 0.026(3) 0.032(3) 0.027(3) 0.011(2) 0.007(2) 0.013(2)
C10 0.034(3) 0.043(3) 0.026(3) 0.010(2) 0.009(2) 0.009(2)
C11 0.033(3) 0.054(4) 0.038(3) 0.022(3) 0.013(3) 0.011(3)
C12 0.030(3) 0.035(3) 0.042(3) 0.014(2) 0.010(2) 0.008(2)
C20 0.034(3) 0.032(3) 0.025(3) 0.008(2) 0.000(2) 0.006(2)
C21 0.025(3) 0.035(3) 0.023(2) 0.002(2) 0.002(2) 0.007(2)
O211 0.057(3) 0.043(2) 0.0174(18) 0.0031(16) 0.0012(18) 0.008(2)
O212 0.042(2) 0.0266(19) 0.0235(18) 0.0044(15) -0.0008(16) 0.0057(16)
C30 0.025(3) 0.028(3) 0.025(2) 0.005(2) 0.002(2) 0.007(2)
C31 0.027(3) 0.030(3) 0.018(2) 0.0012(19) 0.0028(19) 0.006(2)
O311 0.036(2) 0.029(2) 0.0264(19) 0.0080(15) 0.0039(16) 0.0052(16)
O312 0.0299(19) 0.0271(19) 0.0256(18) 0.0030(14) 0.0020(15) 0.0047(15)
Cl1 0.0363(7) 0.0308(7) 0.0287(6) 0.0036(5) 0.0114(5) 0.0038(5)
Cl2 0.0337(8) 0.0706(11) 0.0335(7) -0.0048(7) 0.0083(6) 0.0155(7)
Cl3 0.0674(12) 0.0610(11) 0.0529(10) -0.0006(8) 0.0199(9) 0.0193(9)
O1W 0.066(3) 0.083(4) 0.041(3) -0.011(3) 0.025(3) 0.004(3)
O2W 0.061(3) 0.054(3) 0.027(2) 0.0055(19) 0.007(2) 0.032(2)
O3W 0.047(3) 0.036(2) 0.043(2) 0.0075(19) 0.012(2) 0.0048(19)
O4W 0.032(2) 0.050(3) 0.043(2) -0.007(2) -0.0018(19) 0.0111(19)
O5W 0.035(2) 0.059(3) 0.0206(18) 0.0042(17) 0.0057(16) 0.0186(19)
O6W 0.019(4) 0.032(5) 0.026(5) 0.004(4) 0.008(3) 0.012(4)
O6V 0.030(5) 0.020(5) 0.026(5) -0.007(4) 0.008(4) 0.002(4)
O7W 0.057(4) 0.078(5) 0.049(4) -0.011(3) 0.020(3) 0.027(4)
O7V 0.057(4) 0.078(5) 0.049(4) -0.011(3) 0.020(3) 0.027(4)
O8W 0.039(3) 0.057(4) 0.043(3) 0.011(3) 0.014(3) -0.001(3)
O8V 0.039(3) 0.057(4) 0.043(3) 0.011(3) 0.014(3) -0.001(3)
O9W 0.067(5) 0.095(7) 0.104(7) -0.004(5) 0.035(5) 0.002(5)
O10W 0.035(5) 0.055(6) 0.053(6) -0.017(4) 0.012(4) 0.006(4)

_geom_special_details            
;
 All esds (except the esd in the dihedral angle between two l.s. planes)
 are estimated using the full covariance matrix.  The cell esds are taken
 into account individually in the estimation of esds in distances, angles
 and torsion angles; correlations between esds in cell parameters are only
 used when they are defined by crystal symmetry.  An approximate (isotropic)
 treatment of cell esds is used for estimating esds involving l.s. planes.
;

loop_
_geom_bond_atom_site_label_1
_geom_bond_atom_site_label_2
_geom_bond_distance
_geom_bond_site_symmetry_2
_geom_bond_publ_flag
Pr1 O211 2.380(4) . ?
Pr1 O212 2.412(4) 2_566 ?
Pr1 O3W 2.469(4) . ?
Pr1 O5W 2.531(4) . ?
Pr1 O4W 2.532(4) . ?
Pr1 O2W 2.538(4) . ?
Pr1 O312 2.557(3) 1_454 ?
Pr1 O1W 2.571(5) . ?
Pr1 O311 2.586(4) 1_454 ?
Pr1 C31 2.914(5) 1_454 ?
N1 C2 1.338(7) . ?
N1 C9 1.343(7) . ?
C2 C12 1.388(8) . ?
C2 C3 1.503(8) . ?
C3 N4 1.503(7) . ?
C3 H31 0.9900 . ?
C3 H32 0.9900 . ?
N4 C20 1.502(6) . ?
N4 C5 1.517(6) . ?
N4 H41 0.9601 . ?
C5 C6 1.516(7) . ?
C5 H51 0.9900 . ?
C5 H52 0.9900 . ?
C6 N7 1.500(6) . ?
C6 H61 0.9900 . ?
C6 H62 0.9900 . ?
N7 C8 1.487(6) . ?
N7 C30 1.497(6) . ?
N7 H71 1.0000 . ?
C8 C9 1.523(7) 2_677 ?
C8 H81 0.9900 . ?
C8 H82 0.9900 . ?
C9 C10 1.367(7) . ?
C10 C11 1.390(9) . ?
C10 H101 0.9500 . ?
C11 C12 1.372(9) . ?
C11 H111 0.9500 . ?
C12 H121 0.9500 . ?
C20 C21 1.511(8) . ?
C20 H201 0.9900 . ?
C20 H202 0.9900 . ?
C21 O211 1.240(6) . ?
C21 O212 1.240(6) . ?
C30 C31 1.518(7) . ?
C30 H301 0.9900 . ?
C30 H302 0.9900 . ?
C31 O312 1.257(6) . ?
C31 O311 1.260(6) . ?
O1W H11W 0.9170 . ?
O1W H12W 0.8992 . ?
O2W H21W 0.9791 . ?
O2W H22W 0.8641 . ?
O3W H31W 0.7723 . ?
O3W H32W 0.8697 . ?
O4W H41W 0.8485 . ?
O4W H42W 0.9871 . ?
O5W H51W 0.8818 . ?
O5W H52W 0.7913 . ?

loop_
_geom_angle_atom_site_label_1
_geom_angle_atom_site_label_2
_geom_angle_atom_site_label_3
_geom_angle
_geom_angle_site_symmetry_1
_geom_angle_site_symmetry_3
_geom_angle_publ_flag
O211 Pr1 O212 90.42(13) . 2_566 ?
O211 Pr1 O3W 81.96(14) . . ?
O212 Pr1 O3W 141.93(14) 2_566 . ?
O211 Pr1 O5W 141.55(14) . . ?
O212 Pr1 O5W 76.73(14) 2_566 . ?
O3W Pr1 O5W 86.35(14) . . ?
O211 Pr1 O4W 72.69(15) . . ?
O212 Pr1 O4W 72.40(14) 2_566 . ?
O3W Pr1 O4W 69.72(15) . . ?
O5W Pr1 O4W 68.89(13) . . ?
O211 Pr1 O2W 75.00(14) . . ?
O212 Pr1 O2W 141.86(15) 2_566 . ?
O3W Pr1 O2W 71.69(16) . . ?
O5W Pr1 O2W 134.83(13) . . ?
O4W Pr1 O2W 132.20(15) . . ?
O211 Pr1 O312 139.87(13) . 1_454 ?
O212 Pr1 O312 125.69(12) 2_566 1_454 ?
O3W Pr1 O312 78.54(13) . 1_454 ?
O5W Pr1 O312 71.63(12) . 1_454 ?
O4W Pr1 O312 130.07(14) . 1_454 ?
O2W Pr1 O312 65.69(12) . 1_454 ?
O211 Pr1 O1W 73.26(16) . . ?
O212 Pr1 O1W 71.99(17) 2_566 . ?
O3W Pr1 O1W 138.54(16) . . ?
O5W Pr1 O1W 132.95(15) . . ?
O4W Pr1 O1W 129.71(18) . . ?
O2W Pr1 O1W 70.09(17) . . ?
O312 Pr1 O1W 99.59(16) 1_454 . ?
O211 Pr1 O311 142.68(14) . 1_454 ?
O212 Pr1 O311 77.10(12) 2_566 1_454 ?
O3W Pr1 O311 128.52(12) . 1_454 ?
O5W Pr1 O311 69.94(12) . 1_454 ?
O4W Pr1 O311 133.04(13) . 1_454 ?
O2W Pr1 O311 93.30(13) . 1_454 ?
O312 Pr1 O311 51.09(11) 1_454 1_454 ?
O1W Pr1 O311 69.44(15) . 1_454 ?
O211 Pr1 C31 148.91(15) . 1_454 ?
O212 Pr1 C31 101.83(13) 2_566 1_454 ?
O3W Pr1 C31 103.72(14) . 1_454 ?
O5W Pr1 C31 69.51(13) . 1_454 ?
O4W Pr1 C31 138.20(14) . 1_454 ?
O2W Pr1 C31 77.90(14) . 1_454 ?
O312 Pr1 C31 25.51(13) 1_454 1_454 ?
O1W Pr1 C31 83.44(16) . 1_454 ?
O311 Pr1 C31 25.61(13) 1_454 1_454 ?
C2 N1 C9 117.6(5) . . ?
N1 C2 C12 123.1(5) . . ?
N1 C2 C3 117.0(5) . . ?
C12 C2 C3 119.7(5) . . ?
C2 C3 N4 112.8(4) . . ?
C2 C3 H31 109.0 . . ?
N4 C3 H31 109.0 . . ?
C2 C3 H32 109.0 . . ?
N4 C3 H32 109.0 . . ?
H31 C3 H32 107.8 . . ?
C20 N4 C3 110.9(4) . . ?
C20 N4 C5 112.6(4) . . ?
C3 N4 C5 113.8(4) . . ?
C20 N4 H41 112.0 . . ?
C3 N4 H41 107.9 . . ?
C5 N4 H41 99.1 . . ?
C6 C5 N4 108.1(4) . . ?
C6 C5 H51 110.1 . . ?
N4 C5 H51 110.1 . . ?
C6 C5 H52 110.1 . . ?
N4 C5 H52 110.1 . . ?
H51 C5 H52 108.4 . . ?
N7 C6 C5 113.2(4) . . ?
N7 C6 H61 108.9 . . ?
C5 C6 H61 108.9 . . ?
N7 C6 H62 108.9 . . ?
C5 C6 H62 108.9 . . ?
H61 C6 H62 107.8 . . ?
C8 N7 C30 113.4(4) . . ?
C8 N7 C6 113.4(4) . . ?
C30 N7 C6 112.6(4) . . ?
C8 N7 H71 105.5 . . ?
C30 N7 H71 105.5 . . ?
C6 N7 H71 105.5 . . ?
N7 C8 C9 111.8(4) . 2_677 ?
N7 C8 H81 109.3 . . ?
C9 C8 H81 109.3 2_677 . ?
N7 C8 H82 109.3 . . ?
C9 C8 H82 109.3 2_677 . ?
H81 C8 H82 107.9 . . ?
N1 C9 C10 123.1(5) . . ?
N1 C9 C8 116.0(4) . 2_677 ?
C10 C9 C8 120.8(5) . 2_677 ?
C9 C10 C11 118.7(6) . . ?
C9 C10 H101 120.6 . . ?
C11 C10 H101 120.6 . . ?
C12 C11 C10 119.2(5) . . ?
C12 C11 H111 120.4 . . ?
C10 C11 H111 120.4 . . ?
C11 C12 C2 118.2(5) . . ?
C11 C12 H121 120.9 . . ?
C2 C12 H121 120.9 . . ?
N4 C20 C21 114.0(4) . . ?
N4 C20 H201 108.7 . . ?
C21 C20 H201 108.7 . . ?
N4 C20 H202 108.7 . . ?
C21 C20 H202 108.7 . . ?
H201 C20 H202 107.6 . . ?
O211 C21 O212 126.9(5) . . ?
O211 C21 C20 114.7(5) . . ?
O212 C21 C20 118.5(4) . . ?
C21 O211 Pr1 166.6(4) . . ?
C21 O212 Pr1 144.3(3) . 2_566 ?
N7 C30 C31 109.4(4) . . ?
N7 C30 H301 109.8 . . ?
C31 C30 H301 109.8 . . ?
N7 C30 H302 109.8 . . ?
C31 C30 H302 109.8 . . ?
H301 C30 H302 108.2 . . ?
O312 C31 O311 123.6(5) . . ?
O312 C31 C30 118.9(4) . . ?
O311 C31 C30 117.5(4) . . ?
O312 C31 Pr1 61.2(2) . 1_656 ?
O311 C31 Pr1 62.5(3) . 1_656 ?
C30 C31 Pr1 175.1(4) . 1_656 ?
C31 O311 Pr1 91.9(3) . 1_656 ?
C31 O312 Pr1 93.3(3) . 1_656 ?
Pr1 O1W H11W 116.2 . . ?
Pr1 O1W H12W 115.1 . . ?
H11W O1W H12W 117.1 . . ?
Pr1 O2W H21W 101.6 . . ?
Pr1 O2W H22W 129.4 . . ?
H21W O2W H22W 99.8 . . ?
Pr1 O3W H31W 115.6 . . ?
Pr1 O3W H32W 113.9 . . ?
H31W O3W H32W 126.1 . . ?
Pr1 O4W H41W 117.4 . . ?
Pr1 O4W H42W 127.8 . . ?
H41W O4W H42W 110.5 . . ?
Pr1 O5W H51W 125.0 . . ?
Pr1 O5W H52W 123.6 . . ?
H51W O5W H52W 105.6 . . ?

_refine_diff_density_max         0.988
_refine_diff_density_min         -1.629
_refine_diff_density_rms         0.150

_shelx_res_file                  
;

TITL mo_haf12pr_stop_maly_kotek_0m_a.res in P-1
    haf12pr_stop_maly.res
    created by SHELXL-2017/1 at 11:43:47 on 20-Aug-2024
REM Old TITL mo_haf12pr_stop_maly_kotek_0m in P-1
REM SHELXT solution in P-1: R1 0.120, Rweak 0.013, Alpha 0.046
REM <I/s>   0.000 for    0 systematic absences,  Orientation as input
REM Formula found by SHELXT:  C21 Cl3 N5 O6 Pr
CELL  0.71073   9.9445  11.2448  13.1854   94.789  109.861   99.596
ZERR    1.000   0.0006   0.0005   0.0008    0.002    0.002    0.002
LATT  1
SFAC C  H  CL N O  PR
UNIT 26 72 6  6 27 2
TEMP -153.150
SIZE 0.026 0.032 0.059
L.S. 10
BOND $H
LIST 4
ACTA
OMIT  0  3  0
OMIT  0  0  1
FMAP 2
PLAN -10
HTAB
SUMP 1.0 0.0001 1.0 2 1.0 3 1.0 4
WGHT    0.074300    1.408700
FVAR       0.49365   0.43868   0.37823   0.18310   0.66113   0.55507
PR1   6   -0.076803    0.624837    0.324634    11.00000    0.03144    0.02742 =
         0.01825    0.00275    0.00243    0.00735
REM ---------------------------------------------------------------------------
REM macrocycle ----------------------------------------------------------------
N1    4    0.211619    0.984760    0.953672    11.00000    0.02377    0.02964 =
         0.02258    0.00173    0.00323    0.00454
C2    1    0.145216    0.867620    0.939196    11.00000    0.02600    0.02960 =
         0.03478    0.00507    0.00626    0.00909
C3    1    0.117452    0.792147    0.831782    11.00000    0.02478    0.03511 =
         0.04737   -0.00433    0.01307   -0.00002
AFIX  23
H31   2    0.024795    0.803411    0.777792    11.00000   -1.20000
H32   2    0.105762    0.704895    0.840640    11.00000   -1.20000
AFIX   0
N4    4    0.238503    0.825018    0.788686    11.00000    0.02253    0.02657 =
         0.02440    0.00155    0.00144    0.00344
AFIX   3
H41   2    0.285837    0.908597    0.817813    11.00000   -1.20000
AFIX   0
C5    1    0.367242    0.765263    0.837153    11.00000    0.02724    0.03309 =
         0.03054    0.00113   -0.00020    0.00998
AFIX  23
H51   2    0.332127    0.680174    0.845285    11.00000   -1.20000
H52   2    0.424348    0.763859    0.788638    11.00000   -1.20000
AFIX   0
C6    1    0.462091    0.838527    0.947682    11.00000    0.02667    0.03073 =
         0.02316    0.00397    0.00419    0.01016
AFIX  23
H61   2    0.489344    0.924742    0.938781    11.00000   -1.20000
H62   2    0.404589    0.835839    0.996060    11.00000   -1.20000
AFIX   0
N7    4    0.598769    0.792815    1.001192    11.00000    0.02510    0.02592 =
         0.02241    0.00399    0.00421    0.00758
AFIX  13
H71   2    0.649007    0.845695    1.073767    11.00000   -1.20000
AFIX   0
C8    1    0.704094    0.810263    0.943497    11.00000    0.02750    0.03405 =
         0.02246    0.00355    0.01043    0.00919
AFIX  23
H81   2    0.652739    0.776556    0.865294    11.00000   -1.20000
H82   2    0.781990    0.764675    0.974077    11.00000   -1.20000
AFIX   0
REM ---------------------------------------------------------------------------
C9    1    0.226966    1.055534    1.045733    11.00000    0.02551    0.03209 =
         0.02711    0.01051    0.00719    0.01292
C10   1    0.175670    1.013808    1.122911    11.00000    0.03401    0.04329 =
         0.02609    0.01043    0.00904    0.00851
AFIX  43
H101  2    0.187027    1.067062    1.186443    11.00000   -1.20000
AFIX   0
C11   1    0.106559    0.891944    1.106654    11.00000    0.03259    0.05365 =
         0.03787    0.02235    0.01278    0.01136
AFIX  43
H111  2    0.068779    0.860949    1.158586    11.00000   -1.20000
AFIX   0
C12   1    0.093538    0.816940    1.014736    11.00000    0.03014    0.03452 =
         0.04241    0.01379    0.00984    0.00822
AFIX  43
H121  2    0.050321    0.732613    1.003131    11.00000   -1.20000
AFIX   0
REM pendant arms --------------------------------------------------------------
C20   1    0.180344    0.803798    0.666184    11.00000    0.03358    0.03163 =
         0.02548    0.00753   -0.00024    0.00555
AFIX  23
H201  2    0.262467    0.827247    0.640624    11.00000   -1.20000
H202  2    0.110738    0.857727    0.639655    11.00000   -1.20000
AFIX   0
C21   1    0.104223    0.673544    0.616262    11.00000    0.02467    0.03460 =
         0.02291    0.00235    0.00213    0.00742
O211  5    0.025128    0.660026    0.518670    11.00000    0.05652    0.04271 =
         0.01745    0.00310    0.00119    0.00753
O212  5    0.126530    0.592382    0.674368    11.00000    0.04246    0.02656 =
         0.02351    0.00442   -0.00082    0.00570
REM ---------------------------------------------------------------------------
C30   1    0.567725    0.665718    1.025838    11.00000    0.02535    0.02779 =
         0.02457    0.00534    0.00197    0.00747
AFIX  23
H301  2    0.555432    0.606108    0.962062    11.00000   -1.20000
H302  2    0.475947    0.651370    1.041060    11.00000   -1.20000
AFIX   0
C31   1    0.693586    0.648676    1.124228    11.00000    0.02668    0.02968 =
         0.01844    0.00115    0.00283    0.00621
O311  5    0.679547    0.549557    1.161430    11.00000    0.03602    0.02917 =
         0.02644    0.00796    0.00386    0.00524
O312  5    0.804115    0.734041    1.165472    11.00000    0.02987    0.02712 =
         0.02561    0.00302    0.00199    0.00474
REM ---------------------------------------------------------------------------
REM chloride anions -----------------------------------------------------------
CL1   3    0.583860    0.925271    0.219100    11.00000    0.03629    0.03077 =
         0.02872    0.00364    0.01144    0.00384
CL2   3    0.238150    0.521244    0.086749    11.00000    0.03374    0.07062 =
         0.03346   -0.00481    0.00828    0.01547
CL3   3    0.148302    0.077207    0.390114    11.00000    0.06743    0.06103 =
         0.05288   -0.00056    0.01992    0.01934
REM ---------------------------------------------------------------------------
REM coordinated water molecules -----------------------------------------------
O1W   5   -0.290721    0.572857    0.392009    11.00000    0.06592    0.08343 =
         0.04121   -0.01121    0.02459    0.00367
AFIX   3
H11W  2   -0.380117    0.582049    0.346344    11.00000   -1.50000
H12W  2   -0.268325    0.594513    0.463957    11.00000   -1.50000
AFIX   0
REM ---------------------------------------------------------------------------
O2W   5   -0.149087    0.819257    0.379961    11.00000    0.06107    0.05446 =
         0.02654    0.00552    0.00746    0.03214
AFIX   3
H21W  2   -0.056919    0.878839    0.400491    11.00000   -1.50000
H22W  2   -0.208319    0.859740    0.340391    11.00000   -1.50000
AFIX   0
REM ---------------------------------------------------------------------------
O3W   5    0.123729    0.798750    0.346879    11.00000    0.04702    0.03624 =
         0.04296    0.00752    0.01247    0.00484
AFIX   3
H31W  2    0.101774    0.861228    0.340719    11.00000   -1.50000
H32W  2    0.198773    0.777828    0.336220    11.00000   -1.50000
AFIX   0
REM ---------------------------------------------------------------------------
O4W   5    0.165428    0.557698    0.380740    11.00000    0.03224    0.05024 =
         0.04328   -0.00694   -0.00177    0.01112
AFIX   3
H41W  2    0.242566    0.613112    0.405854    11.00000   -1.50000
H42W  2    0.186465    0.481212    0.353254    11.00000   -1.50000
AFIX   0
REM ---------------------------------------------------------------------------
O5W   5   -0.028541    0.538889    0.159729    11.00000    0.03472    0.05886 =
         0.02065    0.00416    0.00567    0.01863
AFIX   3
H51W  2    0.058827    0.539010    0.156940    11.00000   -1.50000
H52W  2   -0.080574    0.537713    0.098840    11.00000   -1.50000
AFIX   0
REM ---------------------------------------------------------------------------
REM water of crystallization --------------------------------------------------
REM EADP O6W O6V
ISOR O6V 0.005
PART 1
O6W   5    0.244764    0.294270    0.363594    21.00000    0.01905    0.03188 =
         0.02599    0.00413    0.00755    0.01238
PART 2
O6V   5    0.265760    0.356621    0.397851    31.00000    0.02960    0.02035 =
         0.02635   -0.00689    0.00824    0.00180
PART 3
O6U   5    0.220611    0.366692    0.265401    41.00000    0.02704
REM ---------------------------------------------------------------------------
EADP O7W O7V
PART 1
O7W   5    0.547304    0.597410    0.723336    51.00000    0.05737    0.07754 =
         0.04854   -0.01135    0.01990    0.02659
PART 2
O7V   5    0.461536    0.684058    0.626823   -51.00000    0.05737    0.07754 =
         0.04854   -0.01135    0.01990    0.02659
REM ---------------------------------------------------------------------------
EADP O8W O8V
PART 1
O8W   5   -0.529441    0.687385    0.290948    61.00000    0.03877    0.05709 =
         0.04265    0.01089    0.01370   -0.00096
PART 2
O8V   5   -0.635451    0.749758    0.285140   -61.00000    0.03877    0.05709 =
         0.04265    0.01089    0.01370   -0.00096
REM ---------------------------------------------------------------------------
PART 1
O9W   5    0.382789    0.753725    0.458209    10.75000    0.06745    0.09460 =
         0.10389   -0.00408    0.03523    0.00171
O10W  5    0.547392    0.897776    0.647208    10.50000    0.03530    0.05549 =
         0.05264   -0.01722    0.01236    0.00578
PART 2
O11W  5    0.584547    0.716176    0.474842    10.25000    0.06111
HKLF 4


REM  mo_haf12pr_stop_maly_kotek_0m_a.res in P-1
REM R1 =  0.0480 for    4985 Fo > 4sig(Fo)  and  0.0659 for all    6196 data
REM    335 parameters refined using      7 restraints

END

WGHT      0.0743      1.4087

REM Instructions for potential hydrogen bonds
EQIV $2 -x, -y+1, -z+1
HTAB C3 Cl3_$2
HTAB N4 N1
EQIV $5 -x+1, -y+2, -z+1
HTAB N4 Cl1_$5
EQIV $6 -x+1, -y+1, -z+2
HTAB C5 O311_$6
HTAB C5 O7W^a
HTAB C5 O7V^b
HTAB C6 Cl1_$5
EQIV $7 x, y, z+1
HTAB C6 Cl1_$7
HTAB N7 Cl1_$7
HTAB C8 O7W^a
HTAB C8 O312
EQIV $8 x, y+1, z+1
HTAB C10 Cl3_$8
HTAB C20 Cl3_$2
HTAB C30 O311_$6
EQIV $9 -x+1, -y+1, -z+1
HTAB C30 Cl2_$9
HTAB C30 Cl2_$7
HTAB O1W O7W^a_$2
HTAB O1W O8W^a
HTAB O1W O6W^a_$2
HTAB O1W O6V^b_$2
EQIV $10 x, y+1, z
HTAB O2W Cl3_$10
HTAB O2W O3W
EQIV $11 x-1, y, z
HTAB O2W Cl1_$11
HTAB O3W Cl3_$10
EQIV $12 x+1, y, z
HTAB O3W O8V^b_$12
HTAB O3W O9W^a
HTAB O4W O9W^a
HTAB O4W O6W^a
HTAB O4W O6V^b
HTAB O4W O6U^c
HTAB O5W Cl2
EQIV $13 -x, -y+1, -z
HTAB O5W Cl2_$13

REM Highest difference peak  0.988,  deepest hole -1.629,  1-sigma level  0.150
Q1    1   0.4355  0.9681  0.5516  11.00000  0.05    0.99
Q2    1  -0.0022  0.6217  0.3259  11.00000  0.05    0.81
Q3    1   0.2429  1.1233  1.0300  11.00000  0.05    0.81
Q4    1   0.2165  0.0377  0.4578  11.00000  0.05    0.78
Q5    1   0.5146  0.6630  0.6598  11.00000  0.05    0.75
Q6    1   0.3990  0.6579  0.5758  11.00000  0.05    0.72
Q7    1   0.2213  0.3992  0.2362  11.00000  0.05    0.65
Q8    1   0.4378  0.7180  0.5296  11.00000  0.05    0.61
Q9    1  -0.2352  0.5529  0.4385  11.00000  0.05    0.57
Q10   1   0.0834  0.0510  0.4349  11.00000  0.05    0.57
;
_shelx_res_checksum              16937
####################################################################### 
# 
# This file contains crystal structure data downloaded from the 
# Cambridge Structural Database (CSD) hosted by the Cambridge 
# Crystallographic Data Centre (CCDC).
# 
# Full information about CCDC data access policies and citation 
# guidelines are available at http://www.ccdc.cam.ac.uk/access/V1 
# 
# Audit and citation data items may have been added by the CCDC. 
# Please retain this information to preserve the provenance of 
# this file and to allow appropriate attribution of the data. 
# 
#######################################################################

data_haf12eu_68
_database_code_depnum_ccdc_archive 'CCDC 2422579'
loop_
_audit_author_name
_audit_author_address
'Jan Kotek'
;Faculty of Science, Charles University, Prague
Czech Republic
;
_audit_update_record             
;
2025-02-10 deposited with the CCDC.	2025-05-30 downloaded from the CCDC.
;

_audit_creation_method           SHELXL-2017/1
_shelx_SHELXL_version_number     2017/1
_chemical_name_systematic        ?
_chemical_name_common            ?
_chemical_melting_point          ?
_chemical_formula_moiety         'C26 H31 Eu N6 O8, 3(H2 O)'
_chemical_formula_sum            'C26 H37 Eu N6 O11'
_chemical_formula_weight         761.57

loop_
_atom_type_symbol
_atom_type_description
_atom_type_scat_dispersion_real
_atom_type_scat_dispersion_imag
_atom_type_scat_source
C C 0.0033 0.0016 'International Tables Vol C Tables 4.2.6.8 and 6.1.1.4'
H H 0.0000 0.0000 'International Tables Vol C Tables 4.2.6.8 and 6.1.1.4'
Eu Eu -0.1578 3.6682 'International Tables Vol C Tables 4.2.6.8 and 6.1.1.4'
N N 0.0061 0.0033 'International Tables Vol C Tables 4.2.6.8 and 6.1.1.4'
O O 0.0106 0.0060 'International Tables Vol C Tables 4.2.6.8 and 6.1.1.4'

_space_group_crystal_system      monoclinic
_space_group_IT_number           14
_space_group_name_H-M_alt        'P 21/n'
_space_group_name_Hall           '-P 2yn'

_shelx_space_group_comment       
;
The symmetry employed for this shelxl refinement is uniquely defined
by the following loop, which should always be used as a source of
symmetry information in preference to the above space-group names.
They are only intended as comments.
;

loop_
_space_group_symop_operation_xyz
'x, y, z'
'-x+1/2, y+1/2, -z+1/2'
'-x, -y, -z'
'x-1/2, -y-1/2, z-1/2'

_cell_length_a                   11.1441(15)
_cell_length_b                   37.436(5)
_cell_length_c                   14.4231(19)
_cell_angle_alpha                90
_cell_angle_beta                 90.594(4)
_cell_angle_gamma                90
_cell_volume                     6016.8(14)
_cell_formula_units_Z            8
_cell_measurement_temperature    120(2)
_cell_measurement_reflns_used    9690
_cell_measurement_theta_min      2.3762
_cell_measurement_theta_max      27.6093

_exptl_crystal_description       prism
_exptl_crystal_colour            colourless
_exptl_crystal_density_meas      ?
_exptl_crystal_density_method    ?
_exptl_crystal_density_diffrn    1.681
_exptl_crystal_F_000             3088
_exptl_transmission_factor_min   ?
_exptl_transmission_factor_max   ?
_exptl_crystal_size_max          0.286
_exptl_crystal_size_mid          0.212
_exptl_crystal_size_min          0.124
_exptl_absorpt_coefficient_mu    2.154
_shelx_estimated_absorpt_T_min   0.578
_shelx_estimated_absorpt_T_max   0.776
_exptl_absorpt_correction_type   Multi-Scan
_exptl_absorpt_process_details   
;
Krause, L., Herbst-Irmer, R., Sheldrick, G. M., Stalke, D. (2015).
"Comparison of silver and molybdenum microfocus X-ray sources for
single-crystal structure determination"
J. Appl. Cryst. 48, 3-10.
doi:10.1107/S1600576714022985
;
_exptl_absorpt_correction_T_min  0.61
_exptl_absorpt_correction_T_max  0.78
_exptl_absorpt_special_details   ?
_diffrn_ambient_temperature      120(2)
_diffrn_radiation_wavelength     0.71073
_diffrn_radiation_type           MoK\a
_diffrn_source                   'microfocus sealed tube'
_diffrn_measurement_device       'Bruker D8 VENTURE'
_diffrn_measurement_device_type  '\k-geometry diffractometer'
_diffrn_measurement_method       '\f and \w scans'
_diffrn_detector_area_resol_mean 7.3910
_diffrn_reflns_number            192332
_diffrn_reflns_av_unetI/netI     0.0312
_diffrn_reflns_av_R_equivalents  0.0620
_diffrn_reflns_limit_h_min       -14
_diffrn_reflns_limit_h_max       14
_diffrn_reflns_limit_k_min       -48
_diffrn_reflns_limit_k_max       48
_diffrn_reflns_limit_l_min       -18
_diffrn_reflns_limit_l_max       15
_diffrn_reflns_theta_min         1.827
_diffrn_reflns_theta_max         27.593
_diffrn_reflns_theta_full        25.242
_diffrn_measured_fraction_theta_max 0.972
_diffrn_measured_fraction_theta_full 0.999
_diffrn_reflns_Laue_measured_fraction_max 0.972
_diffrn_reflns_Laue_measured_fraction_full 0.999
_diffrn_reflns_point_group_measured_fraction_max 0.972
_diffrn_reflns_point_group_measured_fraction_full 0.999
_reflns_number_total             13869
_reflns_number_gt                12612
_reflns_threshold_expression     'I > 2\s(I)'
_reflns_Friedel_coverage         0.000
_reflns_Friedel_fraction_max     .
_reflns_Friedel_fraction_full    .

_reflns_special_details          
;
 Reflections were merged by SHELXL according to the crystal
 class for the calculation of statistics and refinement.
 
 _reflns_Friedel_fraction is defined as the number of unique
 Friedel pairs measured divided by the number that would be
 possible theoretically, ignoring centric projections and
 systematic absences.
;

_computing_data_collection       'Bruker Instrument Service vV6.2.16'
_computing_cell_refinement       'SAINT V8.40B (Bruker AXS LLC, 2019)'
_computing_data_reduction        'SAINT V8.40B (Bruker AXS LLC, 2019)'
_computing_structure_solution    'XS, VERSION 2013/1'
_computing_structure_refinement  'SHELXL-2017/1 (Sheldrick, 2017)'
_computing_molecular_graphics    ?
_computing_publication_material  ?
_refine_special_details          
;
 Refined as a 2-component twin.
;
_refine_ls_structure_factor_coef Fsqd
_refine_ls_matrix_type           full
_refine_ls_weighting_scheme      calc
_refine_ls_weighting_details     
'w=1/[\s^2^(Fo^2^)+(0.0626P)^2^+90.1270P] where P=(Fo^2^+2Fc^2^)/3'
_atom_sites_solution_primary     direct
_atom_sites_solution_secondary   difmap
_atom_sites_solution_hydrogens   mixed
_refine_ls_hydrogen_treatment    constr
_refine_ls_extinction_method     none
_refine_ls_extinction_coef       .
_refine_ls_number_reflns         13869
_refine_ls_number_parameters     831
_refine_ls_number_restraints     552
_refine_ls_R_factor_all          0.0707
_refine_ls_R_factor_gt           0.0631
_refine_ls_wR_factor_ref         0.1726
_refine_ls_wR_factor_gt          0.1647
_refine_ls_goodness_of_fit_ref   1.084
_refine_ls_restrained_S_all      1.089
_refine_ls_shift/su_max          0.002
_refine_ls_shift/su_mean         0.000

loop_
_atom_site_label
_atom_site_type_symbol
_atom_site_fract_x
_atom_site_fract_y
_atom_site_fract_z
_atom_site_U_iso_or_equiv
_atom_site_adp_type
_atom_site_occupancy
_atom_site_site_symmetry_order
_atom_site_calc_flag
_atom_site_refinement_flags_posn
_atom_site_refinement_flags_adp
_atom_site_refinement_flags_occupancy
_atom_site_disorder_assembly
_atom_site_disorder_group
Eu1A Eu 0.76424(3) 0.38177(2) 0.61543(4) 0.01660(10) Uani 1 1 d . . . . .
N1A N 0.7664(6) 0.45037(16) 0.6190(5) 0.0173(12) Uani 1 1 d . U . . .
C2A C 0.8687(8) 0.4680(2) 0.6329(6) 0.0201(17) Uani 1 1 d . U . . .
C3A C 0.9771(8) 0.4442(2) 0.6561(7) 0.0214(17) Uani 1 1 d . U . . .
H31 H 1.052356 0.457836 0.647599 0.026 Uiso 1 1 calc R U . . .
H32 H 0.973514 0.436397 0.721607 0.026 Uiso 1 1 calc R U . . .
N4A N 0.9758(7) 0.4122(2) 0.5934(6) 0.0217(16) Uani 1 1 d . U . . .
C5A C 1.0722(7) 0.3869(2) 0.6235(7) 0.0226(17) Uani 1 1 d . U . . .
H51 H 1.149005 0.400034 0.629261 0.027 Uiso 1 1 calc R U . . .
H52 H 1.081950 0.368276 0.575458 0.027 Uiso 1 1 calc R U . . .
C6A C 1.0442(8) 0.3692(2) 0.7155(7) 0.0246(18) Uani 1 1 d . U . . .
H61 H 1.113575 0.354350 0.734982 0.030 Uiso 1 1 calc R U . . .
H62 H 1.032772 0.387883 0.763145 0.030 Uiso 1 1 calc R U . . .
N7A N 0.9349(6) 0.34629(19) 0.7111(6) 0.0200(15) Uani 1 1 d . U . . .
C8A C 0.9632(9) 0.3108(2) 0.6735(7) 0.0231(19) Uani 1 1 d . U . . .
H81 H 0.919666 0.292568 0.709935 0.028 Uiso 1 1 calc R U . . .
H82 H 1.050132 0.306328 0.682166 0.028 Uiso 1 1 calc R U . . .
C9A C 0.9316(8) 0.3059(2) 0.5721(7) 0.0203(18) Uani 1 1 d . U . . .
N10A N 0.8359(7) 0.32438(19) 0.5381(6) 0.0222(15) Uani 1 1 d . U . . .
C11A C 0.7918(8) 0.3161(2) 0.4530(7) 0.0232(18) Uani 1 1 d . U . . .
C12A C 0.6776(8) 0.3348(2) 0.4235(7) 0.0249(18) Uani 1 1 d . U . . .
H121 H 0.696994 0.355385 0.383186 0.030 Uiso 1 1 calc R U . . .
H122 H 0.626016 0.318163 0.387671 0.030 Uiso 1 1 calc R U . . .
N13A N 0.6129(7) 0.34743(19) 0.5063(6) 0.0220(15) Uani 1 1 d . U . . .
C14A C 0.5168(8) 0.3724(2) 0.4774(6) 0.0220(17) Uani 1 1 d . U . . .
H141 H 0.454899 0.359171 0.441566 0.026 Uiso 1 1 calc R U . . .
H142 H 0.550836 0.390942 0.436486 0.026 Uiso 1 1 calc R U . . .
C15A C 0.4594(8) 0.3900(2) 0.5597(7) 0.0264(19) Uani 1 1 d . U . . .
H151 H 0.427209 0.371374 0.601381 0.032 Uiso 1 1 calc R U . . .
H152 H 0.391226 0.404904 0.538072 0.032 Uiso 1 1 calc R U . . .
N16A N 0.5472(6) 0.41317(18) 0.6135(6) 0.0184(14) Uani 1 1 d . U . . .
C17A C 0.5572(8) 0.4486(2) 0.5670(7) 0.0215(17) Uani 1 1 d . U . . .
H171 H 0.484144 0.462736 0.579449 0.026 Uiso 1 1 calc R U . . .
H172 H 0.562380 0.444984 0.499164 0.026 Uiso 1 1 calc R U . . .
C18A C 0.6663(8) 0.4691(2) 0.6005(7) 0.0244(18) Uani 1 1 d . U . . .
C19A C 0.8761(8) 0.5045(2) 0.6366(7) 0.0238(18) Uani 1 1 d . U . . .
H191 H 0.951182 0.516118 0.645492 0.029 Uiso 1 1 calc R U . . .
C20A C 0.7713(8) 0.5241(2) 0.6272(6) 0.0220(16) Uani 1 1 d . U . . .
H201 H 0.772528 0.549396 0.632997 0.026 Uiso 1 1 calc R U . . .
C21A C 0.6646(9) 0.5063(2) 0.6090(8) 0.0292(19) Uani 1 1 d . U . . .
H211 H 0.591429 0.519108 0.602464 0.035 Uiso 1 1 calc R U . . .
C22A C 0.9905(8) 0.2805(2) 0.5191(7) 0.0256(19) Uani 1 1 d . U . . .
H221 H 1.058650 0.268349 0.543364 0.031 Uiso 1 1 calc R U . . .
C23A C 0.9487(9) 0.2733(2) 0.4308(8) 0.028(2) Uani 1 1 d . U . . .
H231 H 0.989204 0.256453 0.393091 0.034 Uiso 1 1 calc R U . . .
C24A C 0.8458(8) 0.2910(2) 0.3968(7) 0.0258(18) Uani 1 1 d . U . . .
H241 H 0.814199 0.285774 0.336910 0.031 Uiso 1 1 calc R U . . .
C30A C 0.9918(8) 0.4239(2) 0.4967(7) 0.0246(18) Uani 1 1 d . U . . .
H301 H 1.058046 0.409853 0.469482 0.030 Uiso 1 1 calc R U . . .
H302 H 1.016517 0.449257 0.496874 0.030 Uiso 1 1 calc R U . . .
C31A C 0.8824(8) 0.4200(2) 0.4352(7) 0.0231(18) Uani 1 1 d . U . . .
O311 O 0.7945(6) 0.40163(17) 0.4637(5) 0.0236(14) Uani 1 1 d . U . . .
O312 O 0.8889(12) 0.4286(4) 0.3482(10) 0.028(3) Uani 0.601(12) 1 d . U P A 1
O313 O 0.8758(19) 0.4423(6) 0.3730(15) 0.028(4) Uani 0.399(12) 1 d . U P A 2
C40A C 0.8861(8) 0.3432(2) 0.8065(7) 0.0247(18) Uani 1 1 d . U . . .
H401 H 0.952822 0.339091 0.851115 0.030 Uiso 1 1 calc R U . . .
H402 H 0.831266 0.322396 0.809558 0.030 Uiso 1 1 calc R U . . .
C41A C 0.8183(8) 0.3770(2) 0.8333(7) 0.0220(18) Uani 1 1 d . U . . .
O411 O 0.7919(6) 0.39922(15) 0.7693(5) 0.0212(13) Uani 1 1 d . U . . .
O412 O 0.7899(7) 0.38017(17) 0.9157(5) 0.0290(15) Uani 1 1 d . U . . .
C50A C 0.5636(9) 0.3156(3) 0.5548(7) 0.025(2) Uani 1 1 d . U . . .
H501 H 0.604040 0.293960 0.531302 0.031 Uiso 1 1 calc R U . . .
H502 H 0.477056 0.313519 0.539454 0.031 Uiso 1 1 calc R U . . .
C51A C 0.5786(8) 0.3171(2) 0.6587(7) 0.0224(18) Uani 1 1 d . U . . .
O511 O 0.6465(6) 0.34088(16) 0.6951(5) 0.0233(13) Uani 1 1 d . U . . .
O512 O 0.5251(8) 0.2941(2) 0.7065(6) 0.045(2) Uani 1 1 d . U . . .
C60A C 0.5154(8) 0.4170(3) 0.7121(7) 0.0256(19) Uani 1 1 d . U . . .
H601 H 0.576007 0.432493 0.742510 0.031 Uiso 1 1 calc R U . . .
H602 H 0.521067 0.393134 0.741675 0.031 Uiso 1 1 calc R U . . .
C61A C 0.3908(8) 0.4323(2) 0.7316(7) 0.0271(19) Uani 1 1 d . U . . .
O611 O 0.3752(8) 0.4352(3) 0.8195(6) 0.050(2) Uani 1 1 d . U . . .
H611 H 0.312188 0.443147 0.853854 0.060 Uiso 1 1 d R U . . .
O612 O 0.3167(6) 0.4400(2) 0.6713(6) 0.0349(17) Uani 1 1 d . U . . .
Eu1B Eu 0.74871(3) 0.61935(2) 0.88272(3) 0.01807(11) Uani 1 1 d . . . . .
N1B N 0.7467(6) 0.55045(17) 0.8761(5) 0.0213(14) Uani 1 1 d . U . . .
C2B C 0.8516(8) 0.5335(2) 0.8621(7) 0.0259(19) Uani 1 1 d . U . . .
C3B C 0.9601(8) 0.5562(2) 0.8478(7) 0.0250(19) Uani 1 1 d . U . . .
H35 H 1.033094 0.541936 0.861256 0.030 Uiso 1 1 calc R U . . .
H36 H 0.962962 0.563882 0.782246 0.030 Uiso 1 1 calc R U . . .
N4B N 0.9587(6) 0.58792(19) 0.9084(6) 0.0210(16) Uani 1 1 d . U . . .
C5B C 1.0552(8) 0.6135(2) 0.8853(8) 0.0252(17) Uani 1 1 d . U . . .
H55 H 1.132503 0.600589 0.881498 0.030 Uiso 1 1 calc R U . . .
H56 H 1.062530 0.631511 0.935386 0.030 Uiso 1 1 calc R U . . .
C6B C 1.0305(8) 0.6320(2) 0.7954(7) 0.0257(19) Uani 1 1 d . U . . .
H65 H 1.100857 0.646762 0.778947 0.031 Uiso 1 1 calc R U . . .
H66 H 1.019002 0.613895 0.746118 0.031 Uiso 1 1 calc R U . . .
N7B N 0.9222(7) 0.65523(19) 0.7992(5) 0.0202(15) Uani 1 1 d . U . . .
C8B C 0.9509(9) 0.6905(3) 0.8425(7) 0.026(2) Uani 1 1 d . U . . .
H85 H 0.910140 0.709446 0.806003 0.031 Uiso 1 1 calc R U . . .
H86 H 1.038412 0.694634 0.837796 0.031 Uiso 1 1 calc R U . . .
C9B C 0.9160(8) 0.6946(2) 0.9425(7) 0.0245(19) Uani 1 1 d . U . . .
N10B N 0.8209(7) 0.67557(19) 0.9680(6) 0.0238(16) Uani 1 1 d . U . . .
C11B C 0.7732(9) 0.6831(2) 1.0511(7) 0.0256(18) Uani 1 1 d . U . . .
C12B C 0.6613(9) 0.6636(3) 1.0756(8) 0.031(2) Uani 1 1 d . U . . .
H125 H 0.608945 0.679274 1.112921 0.037 Uiso 1 1 calc R U . . .
H126 H 0.681421 0.642240 1.113026 0.037 Uiso 1 1 calc R U . . .
N13B N 0.5964(7) 0.6525(2) 0.9878(6) 0.0242(16) Uani 1 1 d . U . . .
C14B C 0.4985(8) 0.6271(3) 1.0093(8) 0.030(2) Uani 1 1 d . U . . .
H145 H 0.434914 0.639663 1.043940 0.036 Uiso 1 1 calc R U . . .
H146 H 0.530377 0.607731 1.049362 0.036 Uiso 1 1 calc R U . . .
C15B C 0.4443(9) 0.6108(3) 0.9210(8) 0.034(2) Uani 1 1 d . U . . .
H155 H 0.411123 0.630457 0.882584 0.040 Uiso 1 1 calc R U . A 1
H156 H 0.376418 0.595311 0.938849 0.040 Uiso 1 1 calc R U . A 1
N16B N 0.5318(14) 0.5884(4) 0.8598(10) 0.014(2) Uani 0.601(12) 1 d . U P A 1
N16C N 0.532(2) 0.5886(7) 0.8917(16) 0.014(2) Uani 0.399(12) 1 d . U P A 2
C17B C 0.5369(10) 0.5524(3) 0.9147(9) 0.037(2) Uani 1 1 d . U . . .
H175 H 0.539665 0.557364 0.982110 0.044 Uiso 1 1 calc R U . A 1
H176 H 0.463811 0.538230 0.901127 0.044 Uiso 1 1 calc R U . A 1
C18B C 0.6464(8) 0.5315(2) 0.8874(8) 0.0264(18) Uani 1 1 d . U . . .
C19B C 0.8568(9) 0.4960(2) 0.8635(7) 0.029(2) Uani 1 1 d . U . . .
H195 H 0.931469 0.483998 0.857579 0.035 Uiso 1 1 calc R U . . .
C20B C 0.7513(9) 0.4767(2) 0.8738(6) 0.0273(18) Uani 1 1 d . U . . .
H205 H 0.752796 0.451347 0.872746 0.033 Uiso 1 1 calc R U . . .
C21B C 0.6452(9) 0.4944(2) 0.8853(8) 0.030(2) Uani 1 1 d . U . . .
H215 H 0.572147 0.481621 0.891809 0.037 Uiso 1 1 calc R U . . .
C22B C 0.9714(9) 0.7200(2) 0.9976(7) 0.0275(19) Uani 1 1 d . U . . .
H225 H 1.039206 0.732873 0.976221 0.033 Uiso 1 1 calc R U . . .
C23B C 0.9256(9) 0.7261(2) 1.0839(7) 0.030(2) Uani 1 1 d . U . . .
H235 H 0.964170 0.742310 1.125180 0.036 Uiso 1 1 calc R U . . .
C24B C 0.8234(8) 0.7085(2) 1.1099(8) 0.0295(19) Uani 1 1 d . U . . .
H245 H 0.787268 0.713641 1.167763 0.035 Uiso 1 1 calc R U . . .
C30B C 0.9731(8) 0.5754(3) 1.0071(7) 0.0252(18) Uani 1 1 d . U . . .
H305 H 1.031989 0.590962 1.039375 0.030 Uiso 1 1 calc R U . . .
H306 H 1.005756 0.550805 1.007099 0.030 Uiso 1 1 calc R U . . .
C31B C 0.8566(8) 0.5758(2) 1.0598(7) 0.0244(18) Uani 1 1 d . U . . .
O315 O 0.7755(7) 0.59691(17) 1.0326(5) 0.0294(15) Uani 1 1 d . U . . .
O316 O 0.8493(7) 0.5565(2) 1.1295(6) 0.0413(19) Uani 1 1 d . U . . .
C40B C 0.8757(8) 0.6592(2) 0.7021(7) 0.0247(19) Uani 1 1 d . U . . .
H405 H 0.944165 0.664132 0.660854 0.030 Uiso 1 1 calc R U . . .
H406 H 0.821500 0.680119 0.699482 0.030 Uiso 1 1 calc R U . . .
C41B C 0.8088(9) 0.6269(3) 0.6656(7) 0.0261(19) Uani 1 1 d . U . . .
O415 O 0.7797(6) 0.60353(16) 0.7279(5) 0.0245(13) Uani 1 1 d . U . . .
O416 O 0.7869(8) 0.6240(2) 0.5834(5) 0.0373(18) Uani 1 1 d . U . . .
C50B C 0.5480(9) 0.6849(3) 0.9381(7) 0.025(2) Uani 1 1 d . U . . .
H505 H 0.588817 0.706342 0.963524 0.030 Uiso 1 1 calc R U . . .
H506 H 0.461574 0.687168 0.952173 0.030 Uiso 1 1 calc R U . . .
C51B C 0.5624(9) 0.6849(3) 0.8326(8) 0.026(2) Uani 1 1 d . U . . .
O515 O 0.6343(6) 0.66195(18) 0.8007(5) 0.0270(15) Uani 1 1 d . U . . .
O516 O 0.5107(7) 0.7086(2) 0.7884(6) 0.0402(19) Uani 1 1 d . U . . .
C60B C 0.5100(15) 0.5870(4) 0.7600(12) 0.020(3) Uani 0.601(12) 1 d . U P A 1
H605 H 0.577005 0.573495 0.732016 0.024 Uiso 0.601(12) 1 calc R U P A 1
H606 H 0.514585 0.611710 0.735978 0.024 Uiso 0.601(12) 1 calc R U P A 1
C61B C 0.3950(15) 0.5709(4) 0.7246(14) 0.026(3) Uani 0.601(12) 1 d . U P A 1
O615 O 0.2962(10) 0.5877(3) 0.7471(8) 0.032(3) Uani 0.601(12) 1 d . U P A 1
H615 H 0.227939 0.582632 0.726372 0.038 Uiso 0.601(12) 1 d R U P A 1
O616 O 0.3969(12) 0.5459(4) 0.6700(11) 0.041(3) Uani 0.601(12) 1 d . U P A 1
C60C C 0.498(2) 0.5833(7) 0.7929(19) 0.020(3) Uani 0.399(12) 1 d . U P A 2
H607 H 0.558035 0.567458 0.764191 0.024 Uiso 0.399(12) 1 calc R U P A 2
H608 H 0.502386 0.606692 0.761200 0.024 Uiso 0.399(12) 1 calc R U P A 2
C61C C 0.372(2) 0.5673(6) 0.7737(19) 0.026(3) Uani 0.399(12) 1 d . U P A 2
O617 O 0.355(2) 0.5644(7) 0.6795(16) 0.041(5) Uani 0.399(12) 1 d . U P A 2
H617 H 0.290808 0.562510 0.670658 0.050 Uiso 0.399(12) 1 d R U P A 2
O618 O 0.3007(15) 0.5593(5) 0.8292(12) 0.028(4) Uani 0.399(12) 1 d . U P A 2
O1W O 0.7573(8) 0.3168(2) 1.0081(7) 0.053(2) Uani 1 1 d . U . . .
H11W H 0.777452 0.334895 0.985026 0.064 Uiso 1 1 d R U . . .
H12W H 0.742752 0.300594 0.974627 0.064 Uiso 1 1 d R U . . .
O2W O 0.6640(9) 0.2790(3) 0.8652(8) 0.074(3) Uani 1 1 d . U . . .
H21W H 0.617582 0.281811 0.826599 0.089 Uiso 1 1 d R U . . .
H22W H 0.707152 0.256811 0.845858 0.089 Uiso 1 1 d R U . . .
O3W O 0.8348(10) 0.2286(3) 0.8526(9) 0.084(4) Uani 1 1 d . U . . .
H31W H 0.801488 0.211267 0.898205 0.101 Uiso 1 1 d R U . . .
H32W H 0.896190 0.216367 0.824304 0.101 Uiso 1 1 d R U . . .
O4W O 0.7656(9) 0.1876(2) 0.9976(7) 0.060(3) Uani 1 1 d . U . . .
H41W H 0.747655 0.164812 0.984956 0.072 Uiso 1 1 d R U . . .
H42W H 0.769955 0.191711 1.055956 0.072 Uiso 1 1 d R U . . .
O5W O 0.7833(7) 0.2144(2) 1.1727(6) 0.0428(19) Uani 1 1 d . U . . .
H51W H 0.864810 0.210354 1.188808 0.051 Uiso 1 1 d R U . . .
H52W H 0.765810 0.238554 1.162208 0.051 Uiso 1 1 d R U . . .
O6W O 0.7303(7) 0.2861(2) 1.1765(6) 0.0433(19) Uani 1 1 d . U . . .
H61W H 0.649205 0.283562 1.182846 0.052 Uiso 1 1 d R U . . .
H62W H 0.742305 0.298562 1.122544 0.052 Uiso 1 1 d R U . . .

loop_
_atom_site_aniso_label
_atom_site_aniso_U_11
_atom_site_aniso_U_22
_atom_site_aniso_U_33
_atom_site_aniso_U_23
_atom_site_aniso_U_13
_atom_site_aniso_U_12
Eu1A 0.01133(17) 0.00681(16) 0.0316(2) 0.00040(15) 0.00005(18) -0.00249(12)
N1A 0.017(3) 0.008(2) 0.026(3) 0.001(2) 0.000(3) -0.004(2)
C2A 0.022(3) 0.011(3) 0.027(4) -0.001(3) -0.002(3) -0.005(3)
C3A 0.017(3) 0.014(3) 0.033(4) -0.003(3) -0.002(3) -0.003(3)
N4A 0.015(3) 0.016(3) 0.034(4) -0.001(3) 0.001(3) -0.002(2)
C5A 0.010(3) 0.017(3) 0.040(4) 0.002(3) 0.003(3) -0.002(2)
C6A 0.017(3) 0.016(3) 0.041(4) 0.001(3) 0.001(3) -0.004(3)
N7A 0.015(3) 0.011(3) 0.033(3) -0.001(3) -0.001(3) -0.001(2)
C8A 0.023(4) 0.015(3) 0.031(4) 0.005(3) -0.002(3) 0.003(3)
C9A 0.016(3) 0.011(3) 0.034(4) 0.001(3) -0.003(3) -0.002(3)
N10A 0.017(3) 0.012(3) 0.038(4) 0.000(3) 0.001(3) -0.003(2)
C11A 0.023(3) 0.014(3) 0.034(4) -0.002(3) 0.002(3) -0.006(3)
C12A 0.023(4) 0.017(3) 0.035(4) -0.005(3) -0.005(3) -0.003(3)
N13A 0.019(3) 0.010(3) 0.037(4) 0.000(3) 0.000(3) -0.002(2)
C14A 0.018(3) 0.015(3) 0.033(4) -0.001(3) 0.002(3) -0.001(3)
C15A 0.018(3) 0.021(3) 0.040(4) -0.002(3) 0.000(3) 0.001(3)
N16A 0.015(3) 0.012(3) 0.028(3) 0.004(3) 0.001(3) -0.002(2)
C17A 0.021(3) 0.011(3) 0.032(4) 0.005(3) 0.006(3) 0.000(3)
C18A 0.019(3) 0.016(3) 0.038(4) -0.001(3) 0.005(3) -0.004(3)
C19A 0.024(3) 0.014(3) 0.034(4) -0.001(3) 0.003(3) -0.005(3)
C20A 0.032(4) 0.009(3) 0.025(3) 0.001(3) 0.003(3) -0.004(3)
C21A 0.029(4) 0.015(3) 0.044(4) 0.003(3) 0.001(4) 0.002(3)
C22A 0.021(4) 0.014(3) 0.042(4) 0.001(3) 0.004(3) -0.001(3)
C23A 0.026(4) 0.017(3) 0.042(4) -0.001(3) 0.010(3) 0.000(3)
C24A 0.027(3) 0.017(3) 0.034(4) -0.005(3) 0.004(3) -0.005(3)
C30A 0.019(3) 0.018(3) 0.037(4) 0.003(3) -0.001(3) -0.004(3)
C31A 0.016(3) 0.023(4) 0.030(4) 0.004(3) 0.000(3) -0.003(3)
O311 0.020(3) 0.020(3) 0.031(3) 0.002(2) 0.002(2) -0.005(2)
O312 0.016(5) 0.030(6) 0.038(7) -0.003(5) 0.002(5) -0.004(5)
O313 0.025(8) 0.030(8) 0.029(8) 0.001(7) -0.006(7) -0.015(7)
C40A 0.021(3) 0.018(3) 0.035(4) 0.006(3) 0.000(3) -0.002(3)
C41A 0.013(3) 0.017(3) 0.036(4) 0.006(3) -0.002(3) -0.010(3)
O411 0.019(3) 0.012(2) 0.032(3) 0.004(2) 0.001(2) 0.000(2)
O412 0.027(4) 0.023(3) 0.037(4) 0.006(3) 0.001(3) 0.001(3)
C50A 0.019(4) 0.018(4) 0.039(4) 0.004(3) 0.000(3) -0.008(3)
C51A 0.017(3) 0.014(3) 0.036(4) 0.007(3) 0.002(3) -0.005(3)
O511 0.021(3) 0.014(3) 0.035(3) 0.005(2) -0.001(2) -0.005(2)
O512 0.043(4) 0.036(4) 0.056(5) 0.019(4) -0.005(4) -0.032(4)
C60A 0.021(3) 0.019(3) 0.037(4) 0.002(3) 0.002(3) -0.004(3)
C61A 0.023(4) 0.021(3) 0.038(4) 0.006(3) 0.007(3) -0.005(3)
O611 0.032(4) 0.070(6) 0.048(5) 0.007(4) 0.012(4) 0.008(4)
O612 0.021(3) 0.031(4) 0.053(4) -0.002(3) 0.002(3) 0.001(3)
Eu1B 0.01149(17) 0.00786(17) 0.0349(2) -0.00026(15) 0.0017(2) -0.00004(12)
N1B 0.021(3) 0.011(2) 0.032(3) 0.000(2) 0.004(3) 0.000(2)
C2B 0.022(3) 0.021(4) 0.035(4) 0.002(3) -0.002(3) 0.003(3)
C3B 0.020(3) 0.020(3) 0.035(4) 0.004(3) 0.004(3) 0.005(3)
N4B 0.015(3) 0.015(3) 0.033(4) 0.005(3) 0.004(2) 0.004(2)
C5B 0.015(3) 0.025(3) 0.035(4) 0.004(3) 0.002(3) -0.001(3)
C6B 0.018(3) 0.021(4) 0.037(4) 0.004(3) 0.006(3) 0.001(3)
N7B 0.019(3) 0.012(3) 0.030(3) 0.002(3) -0.001(3) 0.000(2)
C8B 0.023(4) 0.018(3) 0.037(4) 0.001(3) 0.000(3) -0.005(3)
C9B 0.020(4) 0.013(3) 0.041(4) -0.001(3) 0.000(3) 0.002(3)
N10B 0.019(3) 0.014(3) 0.038(4) -0.003(3) -0.004(3) 0.001(3)
C11B 0.028(4) 0.014(3) 0.035(4) 0.001(3) -0.001(3) 0.007(3)
C12B 0.027(4) 0.027(4) 0.038(4) -0.003(3) 0.003(3) -0.001(3)
N13B 0.018(3) 0.016(3) 0.039(4) 0.003(3) 0.002(3) 0.001(3)
C14B 0.024(4) 0.020(4) 0.047(4) 0.003(3) 0.011(4) 0.000(3)
C15B 0.021(4) 0.025(4) 0.055(5) 0.000(4) 0.007(4) -0.001(3)
N16B 0.012(3) 0.014(3) 0.014(5) 0.002(4) 0.001(4) -0.001(2)
N16C 0.012(3) 0.014(3) 0.014(5) 0.002(4) 0.001(4) -0.001(2)
C17B 0.028(4) 0.025(4) 0.058(5) 0.006(4) 0.012(4) 0.000(3)
C18B 0.026(3) 0.013(3) 0.041(4) 0.004(3) 0.003(4) -0.001(3)
C19B 0.032(4) 0.018(3) 0.038(4) 0.003(3) 0.002(3) 0.010(3)
C20B 0.039(4) 0.012(3) 0.031(4) 0.005(3) 0.006(4) 0.003(3)
C21B 0.029(4) 0.017(3) 0.045(4) 0.001(3) 0.007(4) -0.005(3)
C22B 0.023(4) 0.015(3) 0.044(4) 0.001(3) -0.004(3) 0.000(3)
C23B 0.030(4) 0.020(4) 0.039(4) -0.005(3) -0.011(3) 0.005(3)
C24B 0.032(4) 0.022(3) 0.035(4) -0.002(3) -0.006(4) 0.008(3)
C30B 0.021(3) 0.024(4) 0.031(4) 0.005(3) 0.001(3) 0.001(3)
C31B 0.021(4) 0.019(3) 0.033(4) 0.001(3) 0.007(3) 0.002(3)
O315 0.028(3) 0.018(3) 0.042(3) 0.003(2) 0.004(3) 0.006(2)
O316 0.034(4) 0.039(4) 0.052(5) 0.017(4) 0.014(4) 0.010(3)
C40B 0.021(3) 0.021(4) 0.032(4) 0.006(3) 0.006(3) 0.001(3)
C41B 0.018(4) 0.024(4) 0.036(4) -0.007(3) 0.008(3) 0.006(3)
O415 0.023(3) 0.013(2) 0.038(3) 0.000(2) -0.001(3) 0.004(2)
O416 0.034(4) 0.043(4) 0.035(4) -0.003(3) -0.002(3) 0.019(3)
C50B 0.021(4) 0.018(4) 0.036(4) -0.004(3) 0.001(3) 0.003(3)
C51B 0.020(4) 0.019(4) 0.039(4) 0.001(3) 0.006(3) -0.001(3)
O515 0.020(3) 0.019(3) 0.042(3) 0.002(3) 0.003(3) 0.005(2)
O516 0.033(4) 0.027(4) 0.060(5) 0.013(3) 0.011(4) 0.018(3)
C60B 0.020(4) 0.017(4) 0.022(5) -0.001(4) 0.001(4) 0.003(3)
C61B 0.025(4) 0.023(4) 0.029(5) -0.002(4) -0.002(4) 0.000(3)
O615 0.015(5) 0.040(6) 0.040(6) -0.007(5) -0.001(4) 0.001(4)
O616 0.028(6) 0.030(6) 0.064(8) -0.016(6) -0.002(5) -0.005(5)
C60C 0.020(4) 0.017(4) 0.022(5) -0.001(4) 0.001(4) 0.003(3)
C61C 0.025(4) 0.023(4) 0.029(5) -0.002(4) -0.002(4) 0.000(3)
O617 0.037(9) 0.049(10) 0.038(9) 0.013(8) -0.004(8) -0.010(8)
O618 0.022(7) 0.033(8) 0.028(7) 0.009(6) -0.002(6) -0.006(6)
O1W 0.040(4) 0.042(4) 0.078(6) 0.027(4) 0.012(4) 0.007(4)
O2W 0.059(5) 0.076(6) 0.087(7) 0.042(5) -0.018(5) -0.040(5)
O3W 0.065(6) 0.088(7) 0.100(7) -0.050(6) 0.038(6) -0.031(5)
O4W 0.044(5) 0.054(5) 0.081(6) -0.035(4) -0.023(5) 0.013(4)
O5W 0.033(4) 0.043(4) 0.052(4) -0.002(4) 0.007(3) 0.012(3)
O6W 0.031(4) 0.046(4) 0.053(5) 0.007(4) 0.003(3) 0.011(3)

_geom_special_details            
;
 All esds (except the esd in the dihedral angle between two l.s. planes)
 are estimated using the full covariance matrix.  The cell esds are taken
 into account individually in the estimation of esds in distances, angles
 and torsion angles; correlations between esds in cell parameters are only
 used when they are defined by crystal symmetry.  An approximate (isotropic)
 treatment of cell esds is used for estimating esds involving l.s. planes.
;

loop_
_geom_bond_atom_site_label_1
_geom_bond_atom_site_label_2
_geom_bond_distance
_geom_bond_site_symmetry_2
_geom_bond_publ_flag
Eu1A O511 2.327(6) . ?
Eu1A O411 2.331(7) . ?
Eu1A O311 2.340(7) . ?
Eu1A N10A 2.553(7) . ?
Eu1A N1A 2.569(6) . ?
Eu1A N13A 2.631(8) . ?
Eu1A N4A 2.641(7) . ?
Eu1A N7A 2.688(7) . ?
Eu1A N16A 2.689(7) . ?
Eu1A C41A 3.198(10) . ?
Eu1A C51A 3.250(9) . ?
Eu1A C31A 3.257(9) . ?
N1A C2A 1.331(10) . ?
N1A C18A 1.342(11) . ?
C2A C19A 1.372(11) . ?
C2A C3A 1.535(12) . ?
C3A N4A 1.500(11) . ?
C3A H31 0.9900 . ?
C3A H32 0.9900 . ?
N4A C30A 1.473(12) . ?
N4A C5A 1.494(11) . ?
C5A C6A 1.520(13) . ?
C5A H51 0.9900 . ?
C5A H52 0.9900 . ?
C6A N7A 1.490(11) . ?
C6A H61 0.9900 . ?
C6A H62 0.9900 . ?
N7A C8A 1.471(11) . ?
N7A C40A 1.490(12) . ?
C8A C9A 1.512(13) . ?
C8A H81 0.9900 . ?
C8A H82 0.9900 . ?
C9A N10A 1.359(11) . ?
C9A C22A 1.387(13) . ?
N10A C11A 1.354(13) . ?
C11A C24A 1.383(12) . ?
C11A C12A 1.510(13) . ?
C12A N13A 1.478(12) . ?
C12A H121 0.9900 . ?
C12A H122 0.9900 . ?
N13A C14A 1.477(11) . ?
N13A C50A 1.489(11) . ?
C14A C15A 1.507(13) . ?
C14A H141 0.9900 . ?
C14A H142 0.9900 . ?
C15A N16A 1.515(12) . ?
C15A H151 0.9900 . ?
C15A H152 0.9900 . ?
N16A C60A 1.477(13) . ?
N16A C17A 1.490(10) . ?
C17A C18A 1.513(12) . ?
C17A H171 0.9900 . ?
C17A H172 0.9900 . ?
C18A C21A 1.397(12) . ?
C19A C20A 1.384(13) . ?
C19A H191 0.9500 . ?
C20A C21A 1.387(13) . ?
C20A H201 0.9500 . ?
C21A H211 0.9500 . ?
C22A C23A 1.378(15) . ?
C22A H221 0.9500 . ?
C23A C24A 1.408(14) . ?
C23A H231 0.9500 . ?
C24A H241 0.9500 . ?
C30A C31A 1.507(13) . ?
C30A H301 0.9900 . ?
C30A H302 0.9900 . ?
C31A O313 1.23(2) . ?
C31A O311 1.269(11) . ?
C31A O312 1.297(17) . ?
C40A C41A 1.528(13) . ?
C40A H401 0.9900 . ?
C40A H402 0.9900 . ?
C41A O412 1.238(12) . ?
C41A O411 1.274(11) . ?
C50A C51A 1.507(14) . ?
C50A H501 0.9900 . ?
C50A H502 0.9900 . ?
C51A O512 1.256(11) . ?
C51A O511 1.278(11) . ?
C60A C61A 1.532(13) . ?
C60A H601 0.9900 . ?
C60A H602 0.9900 . ?
C61A O612 1.227(13) . ?
C61A O611 1.286(14) . ?
O611 H611 0.9128 . ?
Eu1B O315 2.336(7) . ?
Eu1B O415 2.339(7) . ?
Eu1B O515 2.353(7) . ?
Eu1B N10B 2.563(8) . ?
Eu1B N1B 2.581(6) . ?
Eu1B N13B 2.603(8) . ?
Eu1B N4B 2.642(7) . ?
Eu1B N7B 2.654(7) . ?
Eu1B N16C 2.68(3) . ?
Eu1B N16B 2.698(16) . ?
Eu1B C41B 3.222(10) . ?
Eu1B C31B 3.251(10) . ?
N1B C18B 1.336(11) . ?
N1B C2B 1.348(11) . ?
C2B C19B 1.405(12) . ?
C2B C3B 1.493(13) . ?
C3B N4B 1.475(12) . ?
C3B H35 0.9900 . ?
C3B H36 0.9900 . ?
N4B C5B 1.481(11) . ?
N4B C30B 1.505(12) . ?
C5B C6B 1.493(14) . ?
C5B H55 0.9900 . ?
C5B H56 0.9900 . ?
C6B N7B 1.489(11) . ?
C6B H65 0.9900 . ?
C6B H66 0.9900 . ?
N7B C8B 1.495(12) . ?
N7B C40B 1.495(12) . ?
C8B C9B 1.505(14) . ?
C8B H85 0.9900 . ?
C8B H86 0.9900 . ?
C9B N10B 1.332(12) . ?
C9B C22B 1.381(13) . ?
N10B C11B 1.346(13) . ?
C11B C24B 1.389(14) . ?
C11B C12B 1.490(13) . ?
C12B N13B 1.510(13) . ?
C12B H125 0.9900 . ?
C12B H126 0.9900 . ?
N13B C14B 1.484(12) . ?
N13B C50B 1.505(12) . ?
C14B C15B 1.529(16) . ?
C14B H145 0.9900 . ?
C14B H146 0.9900 . ?
C15B N16C 1.36(3) . ?
C15B N16B 1.566(18) . ?
C15B H155 0.9900 . ?
C15B H156 0.9900 . ?
N16B C60B 1.46(2) . ?
N16B C17B 1.563(18) . ?
N16C C17B 1.40(3) . ?
N16C C60C 1.49(3) . ?
C17B C18B 1.505(13) . ?
C17B H175 0.9900 . ?
C17B H176 0.9900 . ?
C18B C21B 1.388(12) . ?
C19B C20B 1.389(14) . ?
C19B H195 0.9500 . ?
C20B C21B 1.367(13) . ?
C20B H205 0.9500 . ?
C21B H215 0.9500 . ?
C22B C23B 1.369(15) . ?
C22B H225 0.9500 . ?
C23B C24B 1.372(14) . ?
C23B H235 0.9500 . ?
C24B H245 0.9500 . ?
C30B C31B 1.512(12) . ?
C30B H305 0.9900 . ?
C30B H306 0.9900 . ?
C31B O316 1.240(12) . ?
C31B O315 1.260(12) . ?
C40B C41B 1.512(14) . ?
C40B H405 0.9900 . ?
C40B H406 0.9900 . ?
C41B O416 1.213(13) . ?
C41B O415 1.298(12) . ?
C50B C51B 1.533(14) . ?
C50B H505 0.9900 . ?
C50B H506 0.9900 . ?
C51B O516 1.232(13) . ?
C51B O515 1.264(12) . ?
C60B C61B 1.50(2) . ?
C60B H605 0.9900 . ?
C60B H606 0.9900 . ?
C61B O616 1.22(2) . ?
C61B O615 1.310(19) . ?
O615 H615 0.8360 . ?
C60C C61C 1.54(4) . ?
C60C H607 0.9900 . ?
C60C H608 0.9900 . ?
C61C O618 1.18(3) . ?
C61C O617 1.37(3) . ?
O617 H617 0.7240 . ?
O1W H11W 0.7889 . ?
O1W H12W 0.7909 . ?
O2W H21W 0.7630 . ?
O2W H22W 1.0020 . ?
O3W H31W 0.9982 . ?
O3W H32W 0.9217 . ?
O4W H41W 0.8941 . ?
O4W H42W 0.8566 . ?
O5W H51W 0.9473 . ?
O5W H52W 0.9357 . ?
O6W H61W 0.9140 . ?
O6W H62W 0.9177 . ?

loop_
_geom_angle_atom_site_label_1
_geom_angle_atom_site_label_2
_geom_angle_atom_site_label_3
_geom_angle
_geom_angle_site_symmetry_1
_geom_angle_site_symmetry_3
_geom_angle_publ_flag
O511 Eu1A O411 77.5(2) . . ?
O511 Eu1A O311 139.3(2) . . ?
O411 Eu1A O311 141.52(19) . . ?
O511 Eu1A N10A 80.9(2) . . ?
O411 Eu1A N10A 127.8(2) . . ?
O311 Eu1A N10A 79.1(2) . . ?
O511 Eu1A N1A 130.8(2) . . ?
O411 Eu1A N1A 72.5(2) . . ?
O311 Eu1A N1A 72.5(2) . . ?
N10A Eu1A N1A 147.9(2) . . ?
O511 Eu1A N13A 67.2(2) . . ?
O411 Eu1A N13A 141.7(2) . . ?
O311 Eu1A N13A 72.1(2) . . ?
N10A Eu1A N13A 61.9(2) . . ?
N1A Eu1A N13A 120.4(2) . . ?
O511 Eu1A N4A 148.4(2) . . ?
O411 Eu1A N4A 83.3(2) . . ?
O311 Eu1A N4A 67.2(2) . . ?
N10A Eu1A N4A 91.6(2) . . ?
N1A Eu1A N4A 64.1(2) . . ?
N13A Eu1A N4A 135.0(2) . . ?
O511 Eu1A N7A 79.7(2) . . ?
O411 Eu1A N7A 64.2(2) . . ?
O311 Eu1A N7A 121.9(2) . . ?
N10A Eu1A N7A 65.5(2) . . ?
N1A Eu1A N7A 118.5(2) . . ?
N13A Eu1A N7A 120.7(2) . . ?
N4A Eu1A N7A 69.4(2) . . ?
O511 Eu1A N16A 77.4(2) . . ?
O411 Eu1A N16A 89.9(2) . . ?
O311 Eu1A N16A 89.4(2) . . ?
N10A Eu1A N16A 130.5(2) . . ?
N1A Eu1A N16A 64.6(2) . . ?
N13A Eu1A N16A 68.7(2) . . ?
N4A Eu1A N16A 127.9(2) . . ?
N7A Eu1A N16A 148.5(2) . . ?
O511 Eu1A C41A 65.2(2) . . ?
O411 Eu1A C41A 19.7(2) . . ?
O311 Eu1A C41A 155.4(2) . . ?
N10A Eu1A C41A 109.0(3) . . ?
N1A Eu1A C41A 91.9(2) . . ?
N13A Eu1A C41A 132.4(2) . . ?
N4A Eu1A C41A 89.0(2) . . ?
N7A Eu1A C41A 49.0(2) . . ?
N16A Eu1A C41A 101.2(3) . . ?
O511 Eu1A C51A 18.5(3) . . ?
O411 Eu1A C51A 96.0(2) . . ?
O311 Eu1A C51A 121.0(2) . . ?
N10A Eu1A C51A 70.1(2) . . ?
N1A Eu1A C51A 138.3(2) . . ?
N13A Eu1A C51A 49.1(3) . . ?
N4A Eu1A C51A 156.3(2) . . ?
N7A Eu1A C51A 88.9(2) . . ?
N16A Eu1A C51A 75.7(2) . . ?
C41A Eu1A C51A 83.3(2) . . ?
O511 Eu1A C31A 156.6(2) . . ?
O411 Eu1A C31A 125.9(2) . . ?
O311 Eu1A C31A 18.3(2) . . ?
N10A Eu1A C31A 83.7(2) . . ?
N1A Eu1A C31A 64.8(2) . . ?
N13A Eu1A C31A 89.9(2) . . ?
N4A Eu1A C31A 49.1(2) . . ?
N7A Eu1A C31A 109.7(2) . . ?
N16A Eu1A C31A 99.8(2) . . ?
C41A Eu1A C31A 137.3(2) . . ?
C51A Eu1A C31A 138.1(2) . . ?
C2A N1A C18A 118.7(6) . . ?
C2A N1A Eu1A 120.4(5) . . ?
C18A N1A Eu1A 120.7(5) . . ?
N1A C2A C19A 123.4(8) . . ?
N1A C2A C3A 114.6(7) . . ?
C19A C2A C3A 121.6(8) . . ?
N4A C3A C2A 109.1(7) . . ?
N4A C3A H31 109.9 . . ?
C2A C3A H31 109.9 . . ?
N4A C3A H32 109.9 . . ?
C2A C3A H32 109.9 . . ?
H31 C3A H32 108.3 . . ?
C30A N4A C5A 111.6(7) . . ?
C30A N4A C3A 109.6(7) . . ?
C5A N4A C3A 109.2(7) . . ?
C30A N4A Eu1A 111.0(5) . . ?
C5A N4A Eu1A 109.3(5) . . ?
C3A N4A Eu1A 106.0(5) . . ?
N4A C5A C6A 112.2(7) . . ?
N4A C5A H51 109.2 . . ?
C6A C5A H51 109.2 . . ?
N4A C5A H52 109.2 . . ?
C6A C5A H52 109.2 . . ?
H51 C5A H52 107.9 . . ?
N7A C6A C5A 112.9(8) . . ?
N7A C6A H61 109.0 . . ?
C5A C6A H61 109.0 . . ?
N7A C6A H62 109.0 . . ?
C5A C6A H62 109.0 . . ?
H61 C6A H62 107.8 . . ?
C8A N7A C40A 110.5(7) . . ?
C8A N7A C6A 110.9(7) . . ?
C40A N7A C6A 108.1(7) . . ?
C8A N7A Eu1A 114.3(6) . . ?
C40A N7A Eu1A 104.5(5) . . ?
C6A N7A Eu1A 108.2(5) . . ?
N7A C8A C9A 114.7(8) . . ?
N7A C8A H81 108.6 . . ?
C9A C8A H81 108.6 . . ?
N7A C8A H82 108.6 . . ?
C9A C8A H82 108.6 . . ?
H81 C8A H82 107.6 . . ?
N10A C9A C22A 121.6(9) . . ?
N10A C9A C8A 117.4(8) . . ?
C22A C9A C8A 120.6(9) . . ?
C11A N10A C9A 119.1(8) . . ?
C11A N10A Eu1A 118.4(6) . . ?
C9A N10A Eu1A 121.3(6) . . ?
N10A C11A C24A 122.0(9) . . ?
N10A C11A C12A 116.5(8) . . ?
C24A C11A C12A 121.4(9) . . ?
N13A C12A C11A 109.7(8) . . ?
N13A C12A H121 109.7 . . ?
C11A C12A H121 109.7 . . ?
N13A C12A H122 109.7 . . ?
C11A C12A H122 109.7 . . ?
H121 C12A H122 108.2 . . ?
C14A N13A C12A 109.4(7) . . ?
C14A N13A C50A 111.6(7) . . ?
C12A N13A C50A 108.1(7) . . ?
C14A N13A Eu1A 108.5(5) . . ?
C12A N13A Eu1A 108.9(5) . . ?
C50A N13A Eu1A 110.3(6) . . ?
N13A C14A C15A 111.6(8) . . ?
N13A C14A H141 109.3 . . ?
C15A C14A H141 109.3 . . ?
N13A C14A H142 109.3 . . ?
C15A C14A H142 109.3 . . ?
H141 C14A H142 108.0 . . ?
C14A C15A N16A 112.1(7) . . ?
C14A C15A H151 109.2 . . ?
N16A C15A H151 109.2 . . ?
C14A C15A H152 109.2 . . ?
N16A C15A H152 109.2 . . ?
H151 C15A H152 107.9 . . ?
C60A N16A C17A 111.6(7) . . ?
C60A N16A C15A 112.8(7) . . ?
C17A N16A C15A 109.2(7) . . ?
C60A N16A Eu1A 104.9(5) . . ?
C17A N16A Eu1A 108.8(5) . . ?
C15A N16A Eu1A 109.4(5) . . ?
N16A C17A C18A 111.8(8) . . ?
N16A C17A H171 109.3 . . ?
C18A C17A H171 109.3 . . ?
N16A C17A H172 109.3 . . ?
C18A C17A H172 109.3 . . ?
H171 C17A H172 107.9 . . ?
N1A C18A C21A 121.0(8) . . ?
N1A C18A C17A 117.5(7) . . ?
C21A C18A C17A 121.5(8) . . ?
C2A C19A C20A 118.3(8) . . ?
C2A C19A H191 120.8 . . ?
C20A C19A H191 120.8 . . ?
C19A C20A C21A 119.0(7) . . ?
C19A C20A H201 120.5 . . ?
C21A C20A H201 120.5 . . ?
C20A C21A C18A 118.9(8) . . ?
C20A C21A H211 120.5 . . ?
C18A C21A H211 120.5 . . ?
C23A C22A C9A 119.1(9) . . ?
C23A C22A H221 120.4 . . ?
C9A C22A H221 120.4 . . ?
C22A C23A C24A 119.7(9) . . ?
C22A C23A H231 120.2 . . ?
C24A C23A H231 120.2 . . ?
C11A C24A C23A 118.3(9) . . ?
C11A C24A H241 120.9 . . ?
C23A C24A H241 120.9 . . ?
N4A C30A C31A 115.1(7) . . ?
N4A C30A H301 108.5 . . ?
C31A C30A H301 108.5 . . ?
N4A C30A H302 108.5 . . ?
C31A C30A H302 108.5 . . ?
H301 C30A H302 107.5 . . ?
O313 C31A O311 124.4(12) . . ?
O311 C31A O312 119.9(10) . . ?
O313 C31A C30A 114.0(11) . . ?
O311 C31A C30A 119.0(8) . . ?
O312 C31A C30A 119.5(10) . . ?
O313 C31A Eu1A 149.3(12) . . ?
O311 C31A Eu1A 35.3(4) . . ?
O312 C31A Eu1A 155.1(9) . . ?
C30A C31A Eu1A 84.5(5) . . ?
C31A O311 Eu1A 126.4(6) . . ?
N7A C40A C41A 110.8(7) . . ?
N7A C40A H401 109.5 . . ?
C41A C40A H401 109.5 . . ?
N7A C40A H402 109.5 . . ?
C41A C40A H402 109.5 . . ?
H401 C40A H402 108.1 . . ?
O412 C41A O411 125.1(9) . . ?
O412 C41A C40A 116.9(8) . . ?
O411 C41A C40A 117.9(9) . . ?
O412 C41A Eu1A 152.9(7) . . ?
O411 C41A Eu1A 38.0(4) . . ?
C40A C41A Eu1A 83.5(6) . . ?
C41A O411 Eu1A 122.3(6) . . ?
N13A C50A C51A 113.7(8) . . ?
N13A C50A H501 108.8 . . ?
C51A C50A H501 108.8 . . ?
N13A C50A H502 108.8 . . ?
C51A C50A H502 108.8 . . ?
H501 C50A H502 107.7 . . ?
O512 C51A O511 122.3(10) . . ?
O512 C51A C50A 118.2(9) . . ?
O511 C51A C50A 119.5(8) . . ?
O512 C51A Eu1A 157.2(8) . . ?
O511 C51A Eu1A 35.3(4) . . ?
C50A C51A Eu1A 84.3(5) . . ?
C51A O511 Eu1A 126.2(6) . . ?
N16A C60A C61A 116.1(8) . . ?
N16A C60A H601 108.3 . . ?
C61A C60A H601 108.3 . . ?
N16A C60A H602 108.3 . . ?
C61A C60A H602 108.3 . . ?
H601 C60A H602 107.4 . . ?
O612 C61A O611 125.6(10) . . ?
O612 C61A C60A 124.3(9) . . ?
O611 C61A C60A 110.2(9) . . ?
C61A O611 H611 132.4 . . ?
O315 Eu1B O415 140.7(2) . . ?
O315 Eu1B O515 140.6(2) . . ?
O415 Eu1B O515 77.1(2) . . ?
O315 Eu1B N10B 79.3(3) . . ?
O415 Eu1B N10B 128.1(2) . . ?
O515 Eu1B N10B 81.4(2) . . ?
O315 Eu1B N1B 71.1(2) . . ?
O415 Eu1B N1B 73.3(2) . . ?
O515 Eu1B N1B 130.9(3) . . ?
N10B Eu1B N1B 147.2(3) . . ?
O315 Eu1B N13B 73.2(2) . . ?
O415 Eu1B N13B 141.3(2) . . ?
O515 Eu1B N13B 67.4(2) . . ?
N10B Eu1B N13B 62.1(2) . . ?
N1B Eu1B N13B 119.6(2) . . ?
O315 Eu1B N4B 66.8(2) . . ?
O415 Eu1B N4B 83.2(2) . . ?
O515 Eu1B N4B 147.9(2) . . ?
N10B Eu1B N4B 91.4(2) . . ?
N1B Eu1B N4B 64.4(2) . . ?
N13B Eu1B N4B 135.5(3) . . ?
O315 Eu1B N7B 121.0(3) . . ?
O415 Eu1B N7B 65.1(2) . . ?
O515 Eu1B N7B 79.8(2) . . ?
N10B Eu1B N7B 64.9(3) . . ?
N1B Eu1B N7B 119.7(2) . . ?
N13B Eu1B N7B 120.3(2) . . ?
N4B Eu1B N7B 68.9(2) . . ?
O315 Eu1B N16C 84.7(6) . . ?
O415 Eu1B N16C 94.5(5) . . ?
O515 Eu1B N16C 80.3(6) . . ?
N10B Eu1B N16C 127.5(6) . . ?
N1B Eu1B N16C 64.2(6) . . ?
N13B Eu1B N16C 65.4(6) . . ?
N4B Eu1B N16C 126.8(5) . . ?
N7B Eu1B N16C 154.3(5) . . ?
O315 Eu1B N16B 93.7(4) . . ?
O415 Eu1B N16B 85.1(3) . . ?
O515 Eu1B N16B 75.5(4) . . ?
N10B Eu1B N16B 133.5(4) . . ?
N1B Eu1B N16B 63.8(4) . . ?
N13B Eu1B N16B 71.8(4) . . ?
N4B Eu1B N16B 128.1(4) . . ?
N7B Eu1B N16B 144.9(3) . . ?
O315 Eu1B C41B 154.9(2) . . ?
O415 Eu1B C41B 20.0(2) . . ?
O515 Eu1B C41B 64.5(2) . . ?
N10B Eu1B C41B 109.1(3) . . ?
N1B Eu1B C41B 93.1(2) . . ?
N13B Eu1B C41B 131.9(2) . . ?
N4B Eu1B C41B 89.0(2) . . ?
N7B Eu1B C41B 49.8(3) . . ?
N16C Eu1B C41B 106.3(5) . . ?
N16B Eu1B C41B 96.5(3) . . ?
O315 Eu1B C31B 18.1(2) . . ?
O415 Eu1B C31B 124.5(2) . . ?
O515 Eu1B C31B 158.3(2) . . ?
N10B Eu1B C31B 85.6(2) . . ?
N1B Eu1B C31B 62.0(2) . . ?
N13B Eu1B C31B 91.1(2) . . ?
N4B Eu1B C31B 49.2(2) . . ?
N7B Eu1B C31B 110.2(2) . . ?
N16C Eu1B C31B 94.1(5) . . ?
N16B Eu1B C31B 101.8(4) . . ?
C41B Eu1B C31B 136.8(2) . . ?
C18B N1B C2B 119.8(7) . . ?
C18B N1B Eu1B 122.2(5) . . ?
C2B N1B Eu1B 118.0(6) . . ?
N1B C2B C19B 120.3(8) . . ?
N1B C2B C3B 117.2(8) . . ?
C19B C2B C3B 122.5(8) . . ?
N4B C3B C2B 111.3(8) . . ?
N4B C3B H35 109.4 . . ?
C2B C3B H35 109.4 . . ?
N4B C3B H36 109.4 . . ?
C2B C3B H36 109.4 . . ?
H35 C3B H36 108.0 . . ?
C3B N4B C5B 112.1(7) . . ?
C3B N4B C30B 107.9(7) . . ?
C5B N4B C30B 110.0(8) . . ?
C3B N4B Eu1B 106.9(5) . . ?
C5B N4B Eu1B 109.0(5) . . ?
C30B N4B Eu1B 111.0(5) . . ?
N4B C5B C6B 111.5(8) . . ?
N4B C5B H55 109.3 . . ?
C6B C5B H55 109.3 . . ?
N4B C5B H56 109.3 . . ?
C6B C5B H56 109.3 . . ?
H55 C5B H56 108.0 . . ?
N7B C6B C5B 112.4(7) . . ?
N7B C6B H65 109.1 . . ?
C5B C6B H65 109.1 . . ?
N7B C6B H66 109.1 . . ?
C5B C6B H66 109.1 . . ?
H65 C6B H66 107.9 . . ?
C6B N7B C8B 111.2(7) . . ?
C6B N7B C40B 107.2(7) . . ?
C8B N7B C40B 112.0(7) . . ?
C6B N7B Eu1B 108.4(5) . . ?
C8B N7B Eu1B 114.3(6) . . ?
C40B N7B Eu1B 103.2(5) . . ?
N7B C8B C9B 115.7(8) . . ?
N7B C8B H85 108.4 . . ?
C9B C8B H85 108.4 . . ?
N7B C8B H86 108.4 . . ?
C9B C8B H86 108.4 . . ?
H85 C8B H86 107.4 . . ?
N10B C9B C22B 124.2(10) . . ?
N10B C9B C8B 115.2(9) . . ?
C22B C9B C8B 120.1(9) . . ?
C9B N10B C11B 117.2(8) . . ?
C9B N10B Eu1B 123.6(6) . . ?
C11B N10B Eu1B 118.3(6) . . ?
N10B C11B C24B 121.8(9) . . ?
N10B C11B C12B 116.7(8) . . ?
C24B C11B C12B 121.5(9) . . ?
C11B C12B N13B 109.3(8) . . ?
C11B C12B H125 109.8 . . ?
N13B C12B H125 109.8 . . ?
C11B C12B H126 109.8 . . ?
N13B C12B H126 109.8 . . ?
H125 C12B H126 108.3 . . ?
C14B N13B C50B 110.9(7) . . ?
C14B N13B C12B 110.4(8) . . ?
C50B N13B C12B 110.1(7) . . ?
C14B N13B Eu1B 107.5(6) . . ?
C50B N13B Eu1B 109.9(6) . . ?
C12B N13B Eu1B 108.1(5) . . ?
N13B C14B C15B 111.5(8) . . ?
N13B C14B H145 109.3 . . ?
C15B C14B H145 109.3 . . ?
N13B C14B H146 109.3 . . ?
C15B C14B H146 109.3 . . ?
H145 C14B H146 108.0 . . ?
N16C C15B C14B 102.9(13) . . ?
C14B C15B N16B 116.1(10) . . ?
C14B C15B H155 108.3 . . ?
N16B C15B H155 108.3 . . ?
C14B C15B H156 108.3 . . ?
N16B C15B H156 108.3 . . ?
H155 C15B H156 107.4 . . ?
C60B N16B C17B 118.2(13) . . ?
C60B N16B C15B 118.6(13) . . ?
C17B N16B C15B 101.3(10) . . ?
C60B N16B Eu1B 106.0(10) . . ?
C17B N16B Eu1B 106.3(9) . . ?
C15B N16B Eu1B 105.2(8) . . ?
C15B N16C C17B 123.1(18) . . ?
C15B N16C C60C 102(2) . . ?
C17B N16C C60C 96.1(19) . . ?
C15B N16C Eu1B 113.9(15) . . ?
C17B N16C Eu1B 113.5(14) . . ?
C60C N16C Eu1B 103.7(15) . . ?
N16C C17B C18B 118.1(13) . . ?
C18B C17B N16B 110.0(9) . . ?
C18B C17B H175 109.7 . . ?
N16B C17B H175 109.7 . . ?
C18B C17B H176 109.7 . . ?
N16B C17B H176 109.7 . . ?
H175 C17B H176 108.2 . . ?
N1B C18B C21B 122.4(8) . . ?
N1B C18B C17B 115.9(8) . . ?
C21B C18B C17B 121.2(8) . . ?
C20B C19B C2B 119.1(8) . . ?
C20B C19B H195 120.5 . . ?
C2B C19B H195 120.5 . . ?
C21B C20B C19B 119.7(8) . . ?
C21B C20B H205 120.2 . . ?
C19B C20B H205 120.2 . . ?
C20B C21B C18B 118.6(8) . . ?
C20B C21B H215 120.7 . . ?
C18B C21B H215 120.7 . . ?
C23B C22B C9B 118.0(9) . . ?
C23B C22B H225 121.0 . . ?
C9B C22B H225 121.0 . . ?
C22B C23B C24B 119.2(9) . . ?
C22B C23B H235 120.4 . . ?
C24B C23B H235 120.4 . . ?
C23B C24B C11B 119.5(10) . . ?
C23B C24B H245 120.3 . . ?
C11B C24B H245 120.3 . . ?
N4B C30B C31B 112.9(8) . . ?
N4B C30B H305 109.0 . . ?
C31B C30B H305 109.0 . . ?
N4B C30B H306 109.0 . . ?
C31B C30B H306 109.0 . . ?
H305 C30B H306 107.8 . . ?
O316 C31B O315 124.3(9) . . ?
O316 C31B C30B 117.8(8) . . ?
O315 C31B C30B 117.8(8) . . ?
O316 C31B Eu1B 154.4(7) . . ?
O315 C31B Eu1B 35.2(5) . . ?
C30B C31B Eu1B 85.5(5) . . ?
C31B O315 Eu1B 126.7(6) . . ?
N7B C40B C41B 114.3(8) . . ?
N7B C40B H405 108.7 . . ?
C41B C40B H405 108.7 . . ?
N7B C40B H406 108.7 . . ?
C41B C40B H406 108.7 . . ?
H405 C40B H406 107.6 . . ?
O416 C41B O415 124.6(10) . . ?
O416 C41B C40B 120.4(10) . . ?
O415 C41B C40B 115.0(9) . . ?
O416 C41B Eu1B 154.2(8) . . ?
O415 C41B Eu1B 38.0(4) . . ?
C40B C41B Eu1B 80.7(5) . . ?
C41B O415 Eu1B 122.1(6) . . ?
N13B C50B C51B 115.6(8) . . ?
N13B C50B H505 108.4 . . ?
C51B C50B H505 108.4 . . ?
N13B C50B H506 108.4 . . ?
C51B C50B H506 108.4 . . ?
H505 C50B H506 107.4 . . ?
O516 C51B O515 126.6(10) . . ?
O516 C51B C50B 117.4(9) . . ?
O515 C51B C50B 115.7(9) . . ?
C51B O515 Eu1B 128.3(7) . . ?
N16B C60B C61B 118.9(15) . . ?
N16B C60B H605 107.6 . . ?
C61B C60B H605 107.6 . . ?
N16B C60B H606 107.6 . . ?
C61B C60B H606 107.6 . . ?
H605 C60B H606 107.0 . . ?
O616 C61B O615 123.1(17) . . ?
O616 C61B C60B 120.3(15) . . ?
O615 C61B C60B 116.2(14) . . ?
C61B O615 H615 124.6 . . ?
N16C C60C C61C 117(2) . . ?
N16C C60C H607 108.1 . . ?
C61C C60C H607 108.1 . . ?
N16C C60C H608 108.1 . . ?
C61C C60C H608 108.1 . . ?
H607 C60C H608 107.3 . . ?
O618 C61C O617 124(2) . . ?
O618 C61C C60C 127(2) . . ?
O617 C61C C60C 109(2) . . ?
C61C O617 H617 108.2 . . ?
H11W O1W H12W 117.3 . . ?
H21W O2W H22W 103.5 . . ?
H31W O3W H32W 104.6 . . ?
H41W O4W H42W 112.5 . . ?
H51W O5W H52W 113.2 . . ?
H61W O6W H62W 107.0 . . ?

_refine_diff_density_max         3.069
_refine_diff_density_min         -3.827
_refine_diff_density_rms         0.174

_shelx_res_file                  
;

TITL mo_haf12eu_68_kotek_0m_b.res in P2(1)/n
    haf12eu_68.res
    created by SHELXL-2017/1 at 12:17:00 on 20-Jan-2025
REM Old TITL mo_haf12eu_68_kotek_0m in P2(1)/n
REM SHELXT solution in P2(1)/n: R1 0.312, Rweak 0.012, Alpha 0.149
REM <I/s>   2.576 for  212 systematic absences,  Orientation as input
REM Formula found by SHELXT:  C59 Eu2 N16 O15
CELL  0.71073  11.1441  37.4357  14.4231   90.000   90.594   90.000
ZERR    8.000   0.0015   0.0048   0.0019    0.000    0.004    0.000
LATT  1
SYMM 1/2-X, 1/2+Y, 1/2-Z
SFAC C   H   EU N  O
UNIT 208 296 8  48 88
TEMP -153.150
SIZE 0.124 0.212 0.286
L.S. 10
BOND $H
ISOR 0.006 $C $N $O
TWIN -1 0 0 0 -1 0 0 0 1
LIST 4
HTAB
OMIT  8  0 10
OMIT  0 32  2
ACTA
RTAB coo EU1A N1A
RTAB coo EU1A N4A
RTAB coo EU1A N7A
RTAB coo EU1A N10A
RTAB coo EU1A N13A
RTAB coo EU1A N16A
RTAB coo EU1A O311
RTAB coo EU1A O411
RTAB coo EU1A O511
RTAB coo EU1A O611
RTAB pec C31A O311
RTAB pen C31A O312
RTAB pec C41A O411
RTAB pen C41A O412
RTAB pec C51A O511
RTAB pen C51A O512
RTAB peh C61A O611
RTAB pen C61A O612
RTAB ang N1A EU1A N10A
RTAB tor C18A N1A C2A C3A
RTAB tor N1A C2A C3A N4A
RTAB tor C2A C3A N4A C5A
RTAB tor C3A N4A C5A C6A
RTAB tor N4A C5A C6A N7A
RTAB tor C5A C6A N7A C8A
RTAB tor C6A N7A C8A C9A
RTAB tor N7A C8A C9A N10A
RTAB tor C8A C9A N10A C11A
RTAB tor C9A N10A C11A C12A
RTAB tor N10A C11A C12A N13A
RTAB tor C11A C12A N13A C14A
RTAB tor C12A N13A C14A C15A
RTAB tor N13A C14A C15A N16A
RTAB tor C14A C15A N16A C17A
RTAB tor C15A N16A C17A C18A
RTAB tor N16A C17A C18A N1A
RTAB tor C17A C18A N1A C2A
MPLA 6 N1A C2A C19A C20A C21A C18A
MPLA 6 N10A C9A C22A C23A C24A C11A
MPLA 6 N1A N4A N7A N10A N13A N16A EU1A
REM
RTAB coo EU1B N1B
RTAB coo EU1B N4B
RTAB coo EU1B N7B
RTAB coo EU1B N10B
RTAB coo EU1B N13B
RTAB coo EU1B N16B
RTAB coo EU1B O315
RTAB coo EU1B O415
RTAB coo EU1B O515
RTAB coo EU1B O615
RTAB pec C31B O315
RTAB pen C31B O316
RTAB pec C41B O415
RTAB pen C41B O416
RTAB pec C51B O515
RTAB pen C51B O516
RTAB peh C61B O615
RTAB pen C61B O616
RTAB ang N1B EU1B N10B
RTAB tor C18B N1B C2B C3B
RTAB tor N1B C2B C3B N4B
RTAB tor C2B C3B N4B C5B
RTAB tor C3B N4B C5B C6B
RTAB tor N4B C5B C6B N7B
RTAB tor C5B C6B N7B C8B
RTAB tor C6B N7B C8B C9B
RTAB tor N7B C8B C9B N10B
RTAB tor C8B C9B N10B C11B
RTAB tor C9B N10B C11B C12B
RTAB tor N10B C11B C12B N13B
RTAB tor C11B C12B N13B C14B
RTAB tor C12B N13B C14B C15B
RTAB tor N13B C14B C15B N16B
RTAB tor C14B C15B N16B C17B
RTAB tor C15B N16B C17B C18B
RTAB tor N16B C17B C18B N1B
RTAB tor C17B C18B N1B C2B
MPLA 6 N1B C2B C19B C20B C21B C18B
MPLA 6 N10B C9B C22B C23B C24B C11B
MPLA 6 N1B N4B N7B N10B N13B N16B EU1B
FMAP 2
PLAN -10
REM ---------------------------------------------------------------------------
REM molecule A (XX1,2) --------------------------------------------------------
WGHT    0.062600   90.126984
BASF   0.34679
FVAR       0.18771   0.60082
EU1A  3    0.764244    0.381771    0.615432    11.00000    0.01133    0.00681 =
         0.03164    0.00040    0.00005   -0.00249
REM macrocycle A --------------------------------------------------------------
N1A   4    0.766367    0.450366    0.619049    11.00000    0.01743    0.00821 =
         0.02628    0.00113    0.00026   -0.00355
C2A   1    0.868749    0.467986    0.632915    11.00000    0.02234    0.01067 =
         0.02714   -0.00114   -0.00217   -0.00474
C3A   1    0.977140    0.444208    0.656118    11.00000    0.01712    0.01385 =
         0.03323   -0.00289   -0.00158   -0.00310
AFIX  23
H31   2    1.052356    0.457836    0.647599    11.00000   -1.20000
H32   2    0.973514    0.436397    0.721607    11.00000   -1.20000
AFIX   0
N4A   4    0.975761    0.412248    0.593393    11.00000    0.01499    0.01602 =
         0.03423   -0.00113    0.00119   -0.00228
C5A   1    1.072157    0.386914    0.623481    11.00000    0.01038    0.01749 =
         0.04006    0.00223    0.00285   -0.00210
AFIX  23
H51   2    1.149005    0.400034    0.629261    11.00000   -1.20000
H52   2    1.081950    0.368276    0.575458    11.00000   -1.20000
AFIX   0
C6A   1    1.044186    0.369174    0.715533    11.00000    0.01680    0.01568 =
         0.04129    0.00092    0.00106   -0.00369
AFIX  23
H61   2    1.113575    0.354350    0.734982    11.00000   -1.20000
H62   2    1.032772    0.387883    0.763145    11.00000   -1.20000
AFIX   0
N7A   4    0.934851    0.346287    0.711068    11.00000    0.01523    0.01138 =
         0.03337   -0.00108   -0.00078   -0.00085
C8A   1    0.963157    0.310770    0.673538    11.00000    0.02282    0.01485 =
         0.03149    0.00461   -0.00157    0.00345
AFIX  23
H81   2    0.919666    0.292568    0.709935    11.00000   -1.20000
H82   2    1.050132    0.306328    0.682166    11.00000   -1.20000
AFIX   0
C9A   1    0.931573    0.305862    0.572133    11.00000    0.01639    0.01054 =
         0.03378    0.00055   -0.00309   -0.00194
N10A  4    0.835911    0.324377    0.538140    11.00000    0.01669    0.01212 =
         0.03781    0.00001    0.00106   -0.00338
C11A  1    0.791787    0.316101    0.452977    11.00000    0.02259    0.01350 =
         0.03356   -0.00227    0.00243   -0.00604
C12A  1    0.677576    0.334823    0.423505    11.00000    0.02279    0.01674 =
         0.03510   -0.00494   -0.00456   -0.00310
AFIX  23
H121  2    0.696994    0.355385    0.383186    11.00000   -1.20000
H122  2    0.626016    0.318163    0.387671    11.00000   -1.20000
AFIX   0
N13A  4    0.612899    0.347429    0.506253    11.00000    0.01866    0.01029 =
         0.03703   -0.00008    0.00027   -0.00236
C14A  1    0.516806    0.372373    0.477410    11.00000    0.01797    0.01461 =
         0.03347   -0.00051    0.00245   -0.00135
AFIX  23
H141  2    0.454899    0.359171    0.441566    11.00000   -1.20000
H142  2    0.550836    0.390942    0.436486    11.00000   -1.20000
AFIX   0
C15A  1    0.459353    0.390007    0.559737    11.00000    0.01822    0.02092 =
         0.03989   -0.00246   -0.00040    0.00109
AFIX  23
H151  2    0.427209    0.371374    0.601381    11.00000   -1.20000
H152  2    0.391226    0.404904    0.538072    11.00000   -1.20000
AFIX   0
N16A  4    0.547240    0.413166    0.613491    11.00000    0.01493    0.01245 =
         0.02770    0.00430    0.00104   -0.00214
C17A  1    0.557230    0.448563    0.567015    11.00000    0.02076    0.01136 =
         0.03247    0.00476    0.00556    0.00033
AFIX  23
H171  2    0.484144    0.462736    0.579449    11.00000   -1.20000
H172  2    0.562380    0.444984    0.499164    11.00000   -1.20000
AFIX   0
C18A  1    0.666321    0.469090    0.600514    11.00000    0.01945    0.01599 =
         0.03775   -0.00056    0.00469   -0.00413
REM ---------------------------------------------------------------------------
C19A  1    0.876082    0.504537    0.636635    11.00000    0.02400    0.01380 =
         0.03354   -0.00082    0.00276   -0.00526
AFIX  43
H191  2    0.951182    0.516118    0.645492    11.00000   -1.20000
AFIX   0
C20A  1    0.771331    0.524121    0.627161    11.00000    0.03221    0.00875 =
         0.02517    0.00054    0.00256   -0.00369
AFIX  43
H201  2    0.772528    0.549396    0.632997    11.00000   -1.20000
AFIX   0
C21A  1    0.664555    0.506267    0.609010    11.00000    0.02911    0.01489 =
         0.04360    0.00350    0.00100    0.00152
AFIX  43
H211  2    0.591429    0.519108    0.602464    11.00000   -1.20000
AFIX   0
REM ---------------------------------------------------------------------------
C22A  1    0.990454    0.280538    0.519124    11.00000    0.02060    0.01375 =
         0.04239    0.00082    0.00422   -0.00084
AFIX  43
H221  2    1.058650    0.268349    0.543364    11.00000   -1.20000
AFIX   0
C23A  1    0.948718    0.273293    0.430839    11.00000    0.02607    0.01687 =
         0.04249   -0.00083    0.01040    0.00013
AFIX  43
H231  2    0.989204    0.256453    0.393091    11.00000   -1.20000
AFIX   0
C24A  1    0.845754    0.290975    0.396844    11.00000    0.02677    0.01678 =
         0.03379   -0.00518    0.00405   -0.00528
AFIX  43
H241  2    0.814199    0.285774    0.336910    11.00000   -1.20000
AFIX   0
REM pendant arms A ------------------------------------------------------------
C30A  1    0.991793    0.423857    0.496701    11.00000    0.01926    0.01784 =
         0.03680    0.00299   -0.00149   -0.00394
AFIX  23
H301  2    1.058046    0.409853    0.469482    11.00000   -1.20000
H302  2    1.016517    0.449257    0.496874    11.00000   -1.20000
AFIX   0
C31A  1    0.882428    0.419976    0.435186    11.00000    0.01625    0.02267 =
         0.03033    0.00392    0.00037   -0.00270
O311  5    0.794476    0.401630    0.463651    11.00000    0.02009    0.01980 =
         0.03104    0.00223    0.00229   -0.00457
REM EADP O312 O313
PART 1
O312  5    0.888928    0.428561    0.348232    21.00000    0.01582    0.03001 =
         0.03778   -0.00300    0.00223   -0.00423
PART 2
O313  5    0.875824    0.442340    0.373025   -21.00000    0.02549    0.03000 =
         0.02870    0.00146   -0.00636   -0.01486
PART 0
REM ---------------------------------------------------------------------------
C40A  1    0.886087    0.343163    0.806521    11.00000    0.02146    0.01791 =
         0.03464    0.00554   -0.00034   -0.00234
AFIX  23
H401  2    0.952822    0.339091    0.851115    11.00000   -1.20000
H402  2    0.831266    0.322396    0.809558    11.00000   -1.20000
AFIX   0
C41A  1    0.818277    0.377049    0.833306    11.00000    0.01308    0.01693 =
         0.03594    0.00649   -0.00222   -0.00967
O411  5    0.791945    0.399223    0.769272    11.00000    0.01877    0.01249 =
         0.03237    0.00427    0.00082   -0.00012
O412  5    0.789869    0.380167    0.915678    11.00000    0.02674    0.02303 =
         0.03727    0.00565    0.00083    0.00062
REM ---------------------------------------------------------------------------
C50A  1    0.563563    0.315643    0.554775    11.00000    0.01929    0.01808 =
         0.03890    0.00418   -0.00026   -0.00838
AFIX  23
H501  2    0.604040    0.293960    0.531302    11.00000   -1.20000
H502  2    0.477056    0.313519    0.539454    11.00000   -1.20000
AFIX   0
C51A  1    0.578608    0.317075    0.658688    11.00000    0.01732    0.01402 =
         0.03575    0.00740    0.00164   -0.00506
O511  5    0.646539    0.340878    0.695067    11.00000    0.02071    0.01410 =
         0.03503    0.00506   -0.00085   -0.00506
O512  5    0.525054    0.294130    0.706515    11.00000    0.04338    0.03581 =
         0.05570    0.01862   -0.00468   -0.03212
REM ---------------------------------------------------------------------------
C60A  1    0.515418    0.416954    0.712134    11.00000    0.02053    0.01932 =
         0.03701    0.00188    0.00186   -0.00397
AFIX  23
H601  2    0.576007    0.432493    0.742510    11.00000   -1.20000
H602  2    0.521067    0.393134    0.741675    11.00000   -1.20000
AFIX   0
C61A  1    0.390805    0.432337    0.731620    11.00000    0.02276    0.02102 =
         0.03757    0.00624    0.00697   -0.00522
O611  5    0.375196    0.435220    0.819548    11.00000    0.03240    0.07013 =
         0.04763    0.00670    0.01156    0.00826
AFIX   3
H611  2    0.312188    0.443147    0.853854    11.00000   -1.20000
AFIX   0
O612  5    0.316665    0.440014    0.671335    11.00000    0.02084    0.03119 =
         0.05259   -0.00223    0.00159    0.00081
REM ---------------------------------------------------------------------------
REM molecule B (XX5,6) --------------------------------------------------------
EU1B  3    0.748710    0.619347    0.882717    11.00000    0.01149    0.00786 =
         0.03490   -0.00026    0.00174   -0.00004
REM macrocycle B --------------------------------------------------------------
N1B   4    0.746700    0.550453    0.876055    11.00000    0.02116    0.01066 =
         0.03204   -0.00044    0.00404   -0.00009
C2B   1    0.851642    0.533491    0.862101    11.00000    0.02209    0.02064 =
         0.03494    0.00212   -0.00217    0.00318
C3B   1    0.960085    0.556171    0.847843    11.00000    0.02038    0.02007 =
         0.03470    0.00383    0.00440    0.00542
AFIX  23
H35   2    1.033094    0.541936    0.861256    11.00000   -1.20000
H36   2    0.962962    0.563882    0.782246    11.00000   -1.20000
AFIX   0
N4B   4    0.958656    0.587920    0.908430    11.00000    0.01466    0.01501 =
         0.03334    0.00548    0.00403    0.00390
C5B   1    1.055218    0.613517    0.885345    11.00000    0.01542    0.02486 =
         0.03523    0.00370    0.00165   -0.00117
AFIX  23
H55   2    1.132503    0.600589    0.881498    11.00000   -1.20000
H56   2    1.062530    0.631511    0.935386    11.00000   -1.20000
AFIX   0
C6B   1    1.030494    0.632011    0.795420    11.00000    0.01843    0.02132 =
         0.03749    0.00419    0.00626    0.00095
AFIX  23
H65   2    1.100857    0.646762    0.778947    11.00000   -1.20000
H66   2    1.019002    0.613895    0.746118    11.00000   -1.20000
AFIX   0
N7B   4    0.922212    0.655228    0.799224    11.00000    0.01866    0.01220 =
         0.02968    0.00168   -0.00096   -0.00041
C8B   1    0.950925    0.690535    0.842510    11.00000    0.02269    0.01823 =
         0.03701    0.00120    0.00005   -0.00483
AFIX  23
H85   2    0.910140    0.709446    0.806003    11.00000   -1.20000
H86   2    1.038412    0.694634    0.837796    11.00000   -1.20000
AFIX   0
C9B   1    0.915961    0.694606    0.942454    11.00000    0.01984    0.01255 =
         0.04122   -0.00126    0.00021    0.00194
N10B  4    0.820915    0.675568    0.967993    11.00000    0.01884    0.01443 =
         0.03804   -0.00312   -0.00350    0.00064
C11B  1    0.773202    0.683076    1.051066    11.00000    0.02778    0.01409 =
         0.03481    0.00130   -0.00140    0.00694
C12B  1    0.661285    0.663621    1.075585    11.00000    0.02719    0.02675 =
         0.03806   -0.00350    0.00332   -0.00149
AFIX  23
H125  2    0.608945    0.679274    1.112921    11.00000   -1.20000
H126  2    0.681421    0.642240    1.113026    11.00000   -1.20000
AFIX   0
N13B  4    0.596398    0.652536    0.987804    11.00000    0.01804    0.01563 =
         0.03897    0.00274    0.00237    0.00077
C14B  1    0.498454    0.627073    1.009325    11.00000    0.02424    0.02027 =
         0.04673    0.00293    0.01059   -0.00047
AFIX  23
H145  2    0.434914    0.639663    1.043940    11.00000   -1.20000
H146  2    0.530377    0.607731    1.049362    11.00000   -1.20000
AFIX   0
C15B  1    0.444318    0.610831    0.921042    11.00000    0.02095    0.02476 =
         0.05522   -0.00016    0.00722   -0.00084
AFIX  23
H155  2    0.411123    0.630457    0.882584    11.00000   -1.20000
H156  2    0.376418    0.595311    0.938849    11.00000   -1.20000
AFIX   0
ISOR 0.008 N16B N16C
EADP N16B N16C
PART 1
N16B  4    0.531785    0.588392    0.859827    21.00000    0.01234    0.01437 =
         0.01450    0.00154    0.00139   -0.00105
PART 2
N16C  4    0.532360    0.588588    0.891694   -21.00000    0.01234    0.01437 =
         0.01450    0.00154    0.00139   -0.00105
PART 0
C17B  1    0.536886    0.552413    0.914695    11.00000    0.02800    0.02504 =
         0.05787    0.00600    0.01171    0.00012
AFIX  23
H175  2    0.539665    0.557364    0.982110    11.00000   -1.20000
H176  2    0.463811    0.538230    0.901127    11.00000   -1.20000
AFIX   0
C18B  1    0.646370    0.531490    0.887450    11.00000    0.02604    0.01277 =
         0.04052    0.00377    0.00340   -0.00144
REM ---------------------------------------------------------------------------
C19B  1    0.856831    0.495998    0.863532    11.00000    0.03166    0.01807 =
         0.03784    0.00257    0.00215    0.01002
AFIX  43
H195  2    0.931469    0.483998    0.857579    11.00000   -1.20000
AFIX   0
C20B  1    0.751265    0.476717    0.873776    11.00000    0.03874    0.01227 =
         0.03094    0.00475    0.00630    0.00313
AFIX  43
H205  2    0.752796    0.451347    0.872746    11.00000   -1.20000
AFIX   0
C21B  1    0.645185    0.494424    0.885344    11.00000    0.02912    0.01722 =
         0.04516    0.00064    0.00728   -0.00497
AFIX  43
H215  2    0.572147    0.481621    0.891809    11.00000   -1.20000
AFIX   0
REM ---------------------------------------------------------------------------
C22B  1    0.971388    0.720012    0.997556    11.00000    0.02291    0.01526 =
         0.04408    0.00146   -0.00436    0.00015
AFIX  43
H225  2    1.039206    0.732873    0.976221    11.00000   -1.20000
AFIX   0
C23B  1    0.925630    0.726100    1.083866    11.00000    0.02994    0.01992 =
         0.03929   -0.00513   -0.01105    0.00454
AFIX  43
H235  2    0.964170    0.742310    1.125180    11.00000   -1.20000
AFIX   0
C24B  1    0.823418    0.708491    1.109918    11.00000    0.03211    0.02161 =
         0.03469   -0.00196   -0.00584    0.00835
AFIX  43
H245  2    0.787268    0.713641    1.167763    11.00000   -1.20000
AFIX   0
REM pendant arms B ------------------------------------------------------------
C30B  1    0.973141    0.575404    1.007067    11.00000    0.02070    0.02377 =
         0.03109    0.00503    0.00054    0.00137
AFIX  23
H305  2    1.031989    0.590962    1.039375    11.00000   -1.20000
H306  2    1.005756    0.550805    1.007099    11.00000   -1.20000
AFIX   0
C31B  1    0.856604    0.575786    1.059820    11.00000    0.02103    0.01950 =
         0.03267    0.00131    0.00702    0.00193
O315  5    0.775508    0.596911    1.032616    11.00000    0.02778    0.01827 =
         0.04219    0.00250    0.00402    0.00642
O316  5    0.849311    0.556519    1.129510    11.00000    0.03381    0.03852 =
         0.05180    0.01732    0.01360    0.00995
REM ---------------------------------------------------------------------------
C40B  1    0.875720    0.659188    0.702142    11.00000    0.02079    0.02143 =
         0.03211    0.00634    0.00557    0.00063
AFIX  23
H405  2    0.944165    0.664132    0.660854    11.00000   -1.20000
H406  2    0.821500    0.680119    0.699482    11.00000   -1.20000
AFIX   0
C41B  1    0.808751    0.626908    0.665580    11.00000    0.01807    0.02429 =
         0.03596   -0.00686    0.00805    0.00643
O415  5    0.779672    0.603535    0.727908    11.00000    0.02272    0.01322 =
         0.03768    0.00000   -0.00057    0.00384
O416  5    0.786861    0.623991    0.583367    11.00000    0.03384    0.04322 =
         0.03490   -0.00344   -0.00189    0.01898
REM ---------------------------------------------------------------------------
C50B  1    0.548017    0.684927    0.938133    11.00000    0.02053    0.01792 =
         0.03628   -0.00425    0.00107    0.00305
AFIX  23
H505  2    0.588817    0.706342    0.963524    11.00000   -1.20000
H506  2    0.461574    0.687168    0.952173    11.00000   -1.20000
AFIX   0
C51B  1    0.562420    0.684910    0.832575    11.00000    0.02047    0.01862 =
         0.03881    0.00076    0.00593   -0.00103
O515  5    0.634276    0.661952    0.800733    11.00000    0.02046    0.01869 =
         0.04181    0.00180    0.00282    0.00482
O516  5    0.510747    0.708612    0.788357    11.00000    0.03288    0.02745 =
         0.06039    0.01330    0.01054    0.01843
REM ---------------------------------------------------------------------------
ISOR 0.008 C60B C60C
EADP C60B C60C
EADP C61B C61C
PART 1
C60B  1    0.510047    0.586973    0.759962    21.00000    0.01988    0.01709 =
         0.02249   -0.00103    0.00114    0.00324
AFIX  23
H605  2    0.577005    0.573495    0.732016    21.00000   -1.20000
H606  2    0.514585    0.611710    0.735978    21.00000   -1.20000
AFIX   0
C61B  1    0.394991    0.570919    0.724578    21.00000    0.02454    0.02327 =
         0.02934   -0.00165   -0.00173   -0.00046
O615  5    0.296235    0.587655    0.747052    21.00000    0.01489    0.04036 =
         0.03976   -0.00731   -0.00145    0.00147
AFIX   3
H615  2    0.227939    0.582632    0.726372    21.00000   -1.20000
AFIX   0
O616  5    0.396930    0.545886    0.670024    21.00000    0.02818    0.02959 =
         0.06450   -0.01613   -0.00160   -0.00523
PART 2
C60C  1    0.497746    0.583289    0.792922   -21.00000    0.01988    0.01709 =
         0.02249   -0.00103    0.00114    0.00324
AFIX  23
H607  2    0.558035    0.567458    0.764191   -21.00000   -1.20000
H608  2    0.502386    0.606692    0.761200   -21.00000   -1.20000
AFIX   0
C61C  1    0.372173    0.567331    0.773652   -21.00000    0.02454    0.02327 =
         0.02934   -0.00165   -0.00173   -0.00046
O617  5    0.354572    0.564363    0.679528   -21.00000    0.03747    0.04880 =
         0.03785    0.01329   -0.00386   -0.00986
AFIX   3
H617  2    0.290808    0.562510    0.670658   -21.00000   -1.20000
AFIX   0
O618  5    0.300715    0.559253    0.829206   -21.00000    0.02227    0.03261 =
         0.02809    0.00878   -0.00241   -0.00575
PART 0
REM ---------------------------------------------------------------------------
REM water molecules of crystallization ----------------------------------------
O1W   5    0.757299    0.316789    1.008111    11.00000    0.04007    0.04176 =
         0.07827    0.02656    0.01170    0.00715
AFIX   3
H11W  2    0.777452    0.334895    0.985026    11.00000   -1.20000
H12W  2    0.742752    0.300594    0.974627    11.00000   -1.20000
AFIX   0
REM ---------------------------------------------------------------------------
ISOR 0.008 O2W
O2W   5    0.664042    0.279047    0.865163    11.00000    0.05892    0.07573 =
         0.08712    0.04212   -0.01827   -0.04008
AFIX   3
H21W  2    0.617582    0.281811    0.826599    11.00000   -1.20000
H22W  2    0.707152    0.256811    0.845858    11.00000   -1.20000
AFIX   0
REM ---------------------------------------------------------------------------
ISOR 0.008 O3W
O3W   5    0.834783    0.228588    0.852571    11.00000    0.06483    0.08758 =
         0.09975   -0.04987    0.03809   -0.03114
AFIX   3
H31W  2    0.801488    0.211267    0.898205    11.00000   -1.20000
H32W  2    0.896190    0.216367    0.824304    11.00000   -1.20000
AFIX   0
REM ---------------------------------------------------------------------------
O4W   5    0.765570    0.187590    0.997601    11.00000    0.04438    0.05408 =
         0.08126   -0.03454   -0.02281    0.01340
AFIX   3
H41W  2    0.747655    0.164812    0.984956    11.00000   -1.20000
H42W  2    0.769955    0.191711    1.055956    11.00000   -1.20000
AFIX   0
REM ---------------------------------------------------------------------------
O5W   5    0.783329    0.214438    1.172717    11.00000    0.03332    0.04346 =
         0.05185   -0.00178    0.00698    0.01156
AFIX   3
H51W  2    0.864810    0.210354    1.188808    11.00000   -1.20000
H52W  2    0.765810    0.238554    1.162208    11.00000   -1.20000
AFIX   0
REM ---------------------------------------------------------------------------
O6W   5    0.730271    0.286112    1.176464    11.00000    0.03092    0.04636 =
         0.05273    0.00729    0.00328    0.01053
AFIX   3
H61W  2    0.649205    0.283562    1.182846    11.00000   -1.20000
H62W  2    0.742305    0.298562    1.122544    11.00000   -1.20000

AFIX   0
HKLF 4


REM  mo_haf12eu_68_kotek_0m_b.res in P2(1)/n
REM R1 =  0.0631 for   12612 Fo > 4sig(Fo)  and  0.0707 for all   13869 data
REM    831 parameters refined using    552 restraints

END

WGHT      0.0626     90.1617

REM Instructions for potential hydrogen bonds
HTAB C3A O411
EQIV $1 x+1, y, z
HTAB C5A O612_$1
HTAB C12A O311
EQIV $2 -x+1, -y+1, -z+1
HTAB C14A O617^b_$2
HTAB C17A O612
HTAB C17A O616^a_$2
EQIV $3 -x+2, -y+1, -z+1
HTAB C19A O313^b_$3
HTAB C21A O616^a
EQIV $4 x, y, z-1
HTAB C24A O6W_$4
HTAB C30A O416_$3
HTAB C40A O2W
EQIV $5 x-1/2, -y+1/2, z-1/2
HTAB C50A O4W_$5
HTAB C60A O511
EQIV $6 -x+1, -y+1, -z+2
HTAB O611 O315_$6
HTAB O611 O316_$6
HTAB C3B O312^a_$3
HTAB C3B O415
HTAB C5B O618^b_$1
HTAB C6B O312^a_$3
HTAB C12B O315
EQIV $7 -x+3/2, y+1/2, -z+5/2
HTAB C24B O5W_$7
EQIV $8 -x+2, -y+1, -z+2
HTAB C30B O412_$8
EQIV $9 -x+3/2, y+1/2, -z+3/2
HTAB C40B O3W_$9
HTAB C50B O1W_$6
HTAB C60B^a O415
HTAB C60B^a O515
HTAB O615^a O312^a_$2
HTAB C60C^b O515
HTAB O617^b O311_$2
HTAB O617^b O313^b_$2
HTAB O1W O412
HTAB O1W O2W
HTAB O2W O512
HTAB O2W O3W
HTAB O3W O4W
EQIV $10 -x+3/2, y-1/2, -z+3/2
HTAB O3W O516_$10
HTAB O4W O416_$10
HTAB O4W O5W
EQIV $11 x+1/2, -y+1/2, z+1/2
HTAB O5W O512_$11
HTAB O5W O6W
HTAB O6W O516_$6
HTAB O6W O1W

REM Highest difference peak  3.069,  deepest hole -3.827,  1-sigma level  0.174
Q1    1   0.7648  0.6204  0.9454  11.00000  0.05    3.07
Q2    1   0.7573  0.3857  0.6836  11.00000  0.05    2.54
Q3    1   0.7776  0.6185  0.8483  11.00000  0.05    2.27
Q4    1   1.2637  0.3812  0.5984  11.00000  0.05    2.19
Q5    1   0.2992  0.0010  0.8968  11.00000  0.05    1.95
Q6    1   1.2266  0.6182  0.8967  11.00000  0.05    1.86
Q7    1   1.2643  0.3818  0.6901  11.00000  0.05    1.84
Q8    1   0.7417  0.3715  0.5585  11.00000  0.05    1.83
Q9    1   0.7391  0.3836  0.5561  11.00000  0.05    1.82
Q10   1   0.2317  0.6172  0.8124  11.00000  0.05    1.75
;
_shelx_res_checksum              18592
####################################################################### 
# 
# This file contains crystal structure data downloaded from the 
# Cambridge Structural Database (CSD) hosted by the Cambridge 
# Crystallographic Data Centre (CCDC).
# 
# Full information about CCDC data access policies and citation 
# guidelines are available at http://www.ccdc.cam.ac.uk/access/V1 
# 
# Audit and citation data items may have been added by the CCDC. 
# Please retain this information to preserve the provenance of 
# this file and to allow appropriate attribution of the data. 
# 
#######################################################################

data_haf12_sq
_database_code_depnum_ccdc_archive 'CCDC 2422574'
loop_
_audit_author_name
_audit_author_address
'Jan Kotek'
;Faculty of Science, Charles University, Prague
Czech Republic
;
_audit_update_record             
;
2025-02-10 deposited with the CCDC.	2025-05-30 downloaded from the CCDC.
;

_audit_creation_method           SHELXL-2017/1
_shelx_SHELXL_version_number     2017/1
_chemical_name_systematic        ?
_chemical_name_common            ?
_chemical_melting_point          ?
_chemical_formula_moiety         'C26 H38 N6 O8, 4(Cl), 3(H2 O)'
_chemical_formula_sum            'C26 H44 Cl4 N6 O11'
_chemical_formula_weight         758.47

loop_
_atom_type_symbol
_atom_type_description
_atom_type_scat_dispersion_real
_atom_type_scat_dispersion_imag
_atom_type_scat_source
C C 0.0181 0.0091 'International Tables Vol C Tables 4.2.6.8 and 6.1.1.4'
H H 0.0000 0.0000 'International Tables Vol C Tables 4.2.6.8 and 6.1.1.4'
Cl Cl 0.3639 0.7018 'International Tables Vol C Tables 4.2.6.8 and 6.1.1.4'
N N 0.0311 0.0180 'International Tables Vol C Tables 4.2.6.8 and 6.1.1.4'
O O 0.0492 0.0322 'International Tables Vol C Tables 4.2.6.8 and 6.1.1.4'

_space_group_crystal_system      monoclinic
_space_group_IT_number           15
_space_group_name_H-M_alt        'C 2/c'
_space_group_name_Hall           '-C 2yc'

_shelx_space_group_comment       
;
The symmetry employed for this shelxl refinement is uniquely defined
by the following loop, which should always be used as a source of
symmetry information in preference to the above space-group names.
They are only intended as comments.
;

loop_
_space_group_symop_operation_xyz
'x, y, z'
'-x, y, -z+1/2'
'x+1/2, y+1/2, z'
'-x+1/2, y+1/2, -z+1/2'
'-x, -y, -z'
'x, -y, z-1/2'
'-x+1/2, -y+1/2, -z'
'x+1/2, -y+1/2, z-1/2'

_cell_length_a                   22.1760(8)
_cell_length_b                   12.8958(5)
_cell_length_c                   12.8625(5)
_cell_angle_alpha                90
_cell_angle_beta                 109.2360(10)
_cell_angle_gamma                90
_cell_volume                     3473.0(2)
_cell_formula_units_Z            4
_cell_measurement_temperature    120(2)
_cell_measurement_reflns_used    9591
_cell_measurement_theta_min      4.0260
_cell_measurement_theta_max      72.1607

_exptl_crystal_description       square
_exptl_crystal_colour            colourless
_exptl_crystal_density_meas      ?
_exptl_crystal_density_method    ?
_exptl_crystal_density_diffrn    1.451
_exptl_crystal_F_000             1592
_exptl_transmission_factor_min   ?
_exptl_transmission_factor_max   ?
_exptl_crystal_size_max          0.152
_exptl_crystal_size_mid          0.112
_exptl_crystal_size_min          0.026
_exptl_absorpt_coefficient_mu    3.652
_shelx_estimated_absorpt_T_min   0.607
_shelx_estimated_absorpt_T_max   0.911
_exptl_absorpt_correction_type   Multi-Scan
_exptl_absorpt_process_details   
;
Krause, L., Herbst-Irmer, R., Sheldrick, G. M., Stalke, D. (2015).
"Comparison of silver and molybdenum microfocus X-ray sources for
single-crystal structure determination"
J. Appl. Cryst. 48, 3-10.
doi:10.1107/S1600576714022985
;
_exptl_absorpt_correction_T_min  0.74
_exptl_absorpt_correction_T_max  0.91
_exptl_absorpt_special_details   ?
_diffrn_ambient_temperature      120(2)
_diffrn_radiation_wavelength     1.54178
_diffrn_radiation_type           CuK\a
_diffrn_source                   'microfocus sealed tube'
_diffrn_measurement_device       'Bruker D8 VENTURE'
_diffrn_measurement_method       '\f and \w scans'
_diffrn_detector_area_resol_mean 7.3910
_diffrn_reflns_number            30024
_diffrn_reflns_av_unetI/netI     0.0181
_diffrn_reflns_av_R_equivalents  0.0332
_diffrn_reflns_limit_h_min       -27
_diffrn_reflns_limit_h_max       27
_diffrn_reflns_limit_k_min       -15
_diffrn_reflns_limit_k_max       15
_diffrn_reflns_limit_l_min       -15
_diffrn_reflns_limit_l_max       15
_diffrn_reflns_theta_min         4.026
_diffrn_reflns_theta_max         72.249
_diffrn_reflns_theta_full        67.679
_diffrn_measured_fraction_theta_max 0.997
_diffrn_measured_fraction_theta_full 0.998
_diffrn_reflns_Laue_measured_fraction_max 0.997
_diffrn_reflns_Laue_measured_fraction_full 0.998
_diffrn_reflns_point_group_measured_fraction_max 0.997
_diffrn_reflns_point_group_measured_fraction_full 0.998
_reflns_number_total             3420
_reflns_number_gt                3207
_reflns_threshold_expression     'I > 2\s(I)'
_reflns_Friedel_coverage         0.000
_reflns_Friedel_fraction_max     .
_reflns_Friedel_fraction_full    .

_reflns_special_details          
;
 Reflections were merged by SHELXL according to the crystal
 class for the calculation of statistics and refinement.
 
 Structure factors included contributions from the .fab file.
 
 _reflns_Friedel_fraction is defined as the number of unique
 Friedel pairs measured divided by the number that would be
 possible theoretically, ignoring centric projections and
 systematic absences.
;

_computing_data_collection       'Bruker Instrument Service vV6.2.15'
_computing_cell_refinement       'SAINT V8.40B (Bruker AXS LLC, 2019)'
_computing_data_reduction        'SAINT V8.40B (Bruker AXS LLC, 2019)'
_computing_structure_solution    'SHELXT 2018/2 (Sheldrick, 2018)'
_computing_structure_refinement  'SHELXL-2017/1 (Sheldrick, 2017)'
_computing_molecular_graphics    ?
_computing_publication_material  ?
_refine_special_details          ?
_refine_ls_structure_factor_coef Fsqd
_refine_ls_matrix_type           full
_refine_ls_weighting_scheme      calc
_refine_ls_weighting_details     
'w=1/[\s^2^(Fo^2^)+(0.0842P)^2^+10.4429P] where P=(Fo^2^+2Fc^2^)/3'
_atom_sites_solution_primary     direct
_atom_sites_solution_secondary   difmap
_atom_sites_solution_hydrogens   mixed
_refine_ls_hydrogen_treatment    constr
_refine_ls_extinction_method     none
_refine_ls_extinction_coef       .
_refine_ls_number_reflns         3420
_refine_ls_number_parameters     199
_refine_ls_number_restraints     0
_refine_ls_R_factor_all          0.0479
_refine_ls_R_factor_gt           0.0457
_refine_ls_wR_factor_ref         0.1463
_refine_ls_wR_factor_gt          0.1439
_refine_ls_goodness_of_fit_ref   1.057
_refine_ls_restrained_S_all      1.057
_refine_ls_shift/su_max          0.000
_refine_ls_shift/su_mean         0.000

loop_
_atom_site_label
_atom_site_type_symbol
_atom_site_fract_x
_atom_site_fract_y
_atom_site_fract_z
_atom_site_U_iso_or_equiv
_atom_site_adp_type
_atom_site_occupancy
_atom_site_site_symmetry_order
_atom_site_calc_flag
_atom_site_refinement_flags_posn
_atom_site_refinement_flags_adp
_atom_site_refinement_flags_occupancy
_atom_site_disorder_assembly
_atom_site_disorder_group
N1 N 0.37440(10) 0.70055(18) 0.68550(18) 0.0264(5) Uani 1 1 d . . . . .
C2 C 0.40474(12) 0.7904(2) 0.6853(2) 0.0246(5) Uani 1 1 d . . . . .
C3 C 0.43089(12) 0.8037(2) 0.5923(2) 0.0274(5) Uani 1 1 d . . . . .
H31 H 0.465658 0.752957 0.600677 0.033 Uiso 1 1 calc R U . . .
H32 H 0.449302 0.874129 0.595987 0.033 Uiso 1 1 calc R U . . .
N4 N 0.38021(10) 0.78881(17) 0.48132(17) 0.0244(5) Uani 1 1 d . . . . .
H41 H 0.352229 0.732356 0.483071 0.029 Uiso 1 1 d R U . . .
C5 C 0.33854(13) 0.8834(2) 0.4534(2) 0.0265(6) Uani 1 1 d . . . . .
H51 H 0.364686 0.944071 0.447773 0.032 Uiso 1 1 calc R U . . .
H52 H 0.320766 0.897170 0.513255 0.032 Uiso 1 1 calc R U . . .
C6 C 0.28393(13) 0.8702(2) 0.3452(2) 0.0269(5) Uani 1 1 d . . . . .
H61 H 0.299409 0.885960 0.282960 0.032 Uiso 1 1 calc R U . . .
H62 H 0.269176 0.797261 0.337772 0.032 Uiso 1 1 calc R U . . .
N7 N 0.22899(10) 0.94061(17) 0.34003(17) 0.0257(5) Uani 1 1 d . . . . .
H71 H 0.215435 0.922424 0.401137 0.031 Uiso 1 1 d R U . . .
C8 C 0.17597(13) 0.9246(2) 0.2317(2) 0.0330(6) Uani 1 1 d . . . . .
H81 H 0.143568 0.979833 0.221681 0.040 Uiso 1 1 calc R U . . .
H82 H 0.193620 0.929524 0.170541 0.040 Uiso 1 1 calc R U . . .
C9 C 0.35531(12) 0.6800(2) 0.7717(2) 0.0267(5) Uani 1 1 d . . . . .
C10 C 0.41617(12) 0.8628(2) 0.7694(2) 0.0267(5) Uani 1 1 d . . . . .
H101 H 0.435999 0.927270 0.765206 0.032 Uiso 1 1 calc R U . . .
C11 C 0.39787(12) 0.8386(2) 0.8597(2) 0.0290(6) Uani 1 1 d . . . . .
H111 H 0.406426 0.885325 0.919854 0.035 Uiso 1 1 calc R U . . .
C12 C 0.36704(12) 0.7456(2) 0.8613(2) 0.0289(6) Uani 1 1 d . . . . .
H121 H 0.354219 0.727326 0.922425 0.035 Uiso 1 1 calc R U . . .
C20 C 0.41036(12) 0.7568(2) 0.3977(2) 0.0274(5) Uani 1 1 d . . . . .
H201 H 0.377199 0.755878 0.324034 0.033 Uiso 1 1 calc R U . . .
H202 H 0.427059 0.685301 0.414486 0.033 Uiso 1 1 calc R U . . .
C21 C 0.46433(13) 0.8274(2) 0.3943(2) 0.0270(5) Uani 1 1 d . . . . .
O211 O 0.50775(10) 0.77296(16) 0.36951(17) 0.0350(5) Uani 1 1 d . . . . .
H211 H 0.536662 0.812646 0.364307 0.042 Uiso 1 1 calc R U . . .
O212 O 0.46631(10) 0.91931(16) 0.41276(17) 0.0345(5) Uani 1 1 d . . . . .
C30 C 0.25050(12) 1.0510(2) 0.3553(2) 0.0267(5) Uani 1 1 d . . . . .
H301 H 0.261928 1.073324 0.290496 0.032 Uiso 1 1 calc R U . . .
H302 H 0.289367 1.056114 0.420869 0.032 Uiso 1 1 calc R U . . .
C31 C 0.20036(13) 1.1232(2) 0.3694(2) 0.0309(6) Uani 1 1 d . . . . .
O311 O 0.21926(10) 1.21990(15) 0.37030(17) 0.0337(5) Uani 1 1 d . . . . .
H311 H 0.191998 1.259564 0.381534 0.040 Uiso 1 1 calc R U . . .
O312 O 0.15118(12) 1.09522(19) 0.3810(3) 0.0603(8) Uani 1 1 d . . . . .
Cl1 Cl 0.28150(3) 0.61024(4) 0.42688(5) 0.02443(18) Uani 1 1 d . . . . .
Cl2 Cl 0.12901(2) 1.39061(4) 0.37451(4) 0.01613(17) Uani 1 1 d . . . . .

loop_
_atom_site_aniso_label
_atom_site_aniso_U_11
_atom_site_aniso_U_22
_atom_site_aniso_U_33
_atom_site_aniso_U_23
_atom_site_aniso_U_13
_atom_site_aniso_U_12
N1 0.0239(10) 0.0308(11) 0.0221(10) -0.0006(9) 0.0043(8) -0.0006(9)
C2 0.0208(11) 0.0289(13) 0.0225(12) 0.0027(10) 0.0051(9) 0.0021(10)
C3 0.0213(12) 0.0360(14) 0.0231(12) -0.0010(10) 0.0050(10) -0.0019(10)
N4 0.0226(10) 0.0289(11) 0.0215(10) -0.0019(8) 0.0071(8) -0.0023(8)
C5 0.0260(13) 0.0284(13) 0.0253(13) -0.0031(10) 0.0087(10) 0.0019(10)
C6 0.0285(13) 0.0288(13) 0.0238(13) -0.0012(10) 0.0092(10) 0.0001(10)
N7 0.0243(10) 0.0291(11) 0.0232(11) 0.0040(9) 0.0071(8) -0.0008(9)
C8 0.0298(14) 0.0375(15) 0.0267(13) 0.0080(12) 0.0028(11) -0.0046(12)
C9 0.0205(11) 0.0339(14) 0.0230(12) 0.0056(10) 0.0035(9) 0.0004(10)
C10 0.0226(12) 0.0280(13) 0.0271(13) -0.0018(10) 0.0050(10) 0.0016(10)
C11 0.0250(12) 0.0351(14) 0.0251(13) -0.0058(11) 0.0057(10) 0.0045(10)
C12 0.0243(12) 0.0396(15) 0.0234(13) 0.0036(11) 0.0086(10) 0.0035(11)
C20 0.0284(13) 0.0304(13) 0.0249(13) -0.0041(10) 0.0108(10) 0.0005(10)
C21 0.0296(13) 0.0315(14) 0.0208(12) 0.0000(10) 0.0097(10) 0.0017(10)
O211 0.0345(10) 0.0373(11) 0.0400(11) -0.0029(9) 0.0216(9) -0.0012(8)
O212 0.0379(11) 0.0306(10) 0.0378(11) -0.0023(8) 0.0162(9) -0.0021(8)
C30 0.0265(13) 0.0278(13) 0.0255(13) 0.0026(10) 0.0081(10) -0.0007(10)
C31 0.0301(14) 0.0326(14) 0.0304(14) 0.0060(11) 0.0102(11) 0.0018(11)
O311 0.0366(10) 0.0295(10) 0.0380(11) 0.0000(8) 0.0163(9) 0.0019(8)
O312 0.0428(14) 0.0399(13) 0.112(2) 0.0087(13) 0.0449(15) 0.0030(10)
Cl1 0.0302(3) 0.0270(3) 0.0186(3) -0.0047(2) 0.0115(2) -0.0055(2)
Cl2 0.0182(3) 0.0176(3) 0.0135(3) -0.00217(17) 0.0064(2) -0.00051(17)

_geom_special_details            
;
 All esds (except the esd in the dihedral angle between two l.s. planes)
 are estimated using the full covariance matrix.  The cell esds are taken
 into account individually in the estimation of esds in distances, angles
 and torsion angles; correlations between esds in cell parameters are only
 used when they are defined by crystal symmetry.  An approximate (isotropic)
 treatment of cell esds is used for estimating esds involving l.s. planes.
;

loop_
_geom_bond_atom_site_label_1
_geom_bond_atom_site_label_2
_geom_bond_distance
_geom_bond_site_symmetry_2
_geom_bond_publ_flag
N1 C9 1.337(3) . ?
N1 C2 1.340(3) . ?
C2 C10 1.388(4) . ?
C2 C3 1.501(4) . ?
C3 N4 1.510(3) . ?
C3 H31 0.9900 . ?
C3 H32 0.9900 . ?
N4 C20 1.499(3) . ?
N4 C5 1.501(3) . ?
N4 H41 0.9616 . ?
C5 C6 1.524(4) . ?
C5 H51 0.9900 . ?
C5 H52 0.9900 . ?
C6 N7 1.503(3) . ?
C6 H61 0.9900 . ?
C6 H62 0.9900 . ?
N7 C30 1.494(3) . ?
N7 C8 1.512(3) . ?
N7 H71 0.9586 . ?
C8 C9 1.510(4) 7_566 ?
C8 H81 0.9900 . ?
C8 H82 0.9900 . ?
C9 C12 1.383(4) . ?
C10 C11 1.386(4) . ?
C10 H101 0.9500 . ?
C11 C12 1.383(4) . ?
C11 H111 0.9500 . ?
C12 H121 0.9500 . ?
C20 C21 1.516(4) . ?
C20 H201 0.9900 . ?
C20 H202 0.9900 . ?
C21 O212 1.206(3) . ?
C21 O211 1.314(3) . ?
O211 H211 0.8400 . ?
C30 C31 1.507(4) . ?
C30 H301 0.9900 . ?
C30 H302 0.9900 . ?
C31 O312 1.204(4) . ?
C31 O311 1.314(3) . ?
O311 H311 0.8400 . ?

loop_
_geom_angle_atom_site_label_1
_geom_angle_atom_site_label_2
_geom_angle_atom_site_label_3
_geom_angle
_geom_angle_site_symmetry_1
_geom_angle_site_symmetry_3
_geom_angle_publ_flag
C9 N1 C2 118.0(2) . . ?
N1 C2 C10 122.9(2) . . ?
N1 C2 C3 115.3(2) . . ?
C10 C2 C3 121.6(2) . . ?
C2 C3 N4 112.1(2) . . ?
C2 C3 H31 109.2 . . ?
N4 C3 H31 109.2 . . ?
C2 C3 H32 109.2 . . ?
N4 C3 H32 109.2 . . ?
H31 C3 H32 107.9 . . ?
C20 N4 C5 115.9(2) . . ?
C20 N4 C3 110.13(19) . . ?
C5 N4 C3 109.3(2) . . ?
C20 N4 H41 104.6 . . ?
C5 N4 H41 105.7 . . ?
C3 N4 H41 111.1 . . ?
N4 C5 C6 111.6(2) . . ?
N4 C5 H51 109.3 . . ?
C6 C5 H51 109.3 . . ?
N4 C5 H52 109.3 . . ?
C6 C5 H52 109.3 . . ?
H51 C5 H52 108.0 . . ?
N7 C6 C5 111.2(2) . . ?
N7 C6 H61 109.4 . . ?
C5 C6 H61 109.4 . . ?
N7 C6 H62 109.4 . . ?
C5 C6 H62 109.4 . . ?
H61 C6 H62 108.0 . . ?
C30 N7 C6 110.5(2) . . ?
C30 N7 C8 111.7(2) . . ?
C6 N7 C8 109.3(2) . . ?
C30 N7 H71 107.4 . . ?
C6 N7 H71 106.5 . . ?
C8 N7 H71 111.3 . . ?
C9 C8 N7 111.1(2) 7_566 . ?
C9 C8 H81 109.4 7_566 . ?
N7 C8 H81 109.4 . . ?
C9 C8 H82 109.4 7_566 . ?
N7 C8 H82 109.4 . . ?
H81 C8 H82 108.0 . . ?
N1 C9 C12 123.0(3) . . ?
N1 C9 C8 114.9(2) . 7_566 ?
C12 C9 C8 122.0(2) . 7_566 ?
C11 C10 C2 118.2(3) . . ?
C11 C10 H101 120.9 . . ?
C2 C10 H101 120.9 . . ?
C12 C11 C10 119.4(2) . . ?
C12 C11 H111 120.3 . . ?
C10 C11 H111 120.3 . . ?
C9 C12 C11 118.4(2) . . ?
C9 C12 H121 120.8 . . ?
C11 C12 H121 120.8 . . ?
N4 C20 C21 113.4(2) . . ?
N4 C20 H201 108.9 . . ?
C21 C20 H201 108.9 . . ?
N4 C20 H202 108.9 . . ?
C21 C20 H202 108.9 . . ?
H201 C20 H202 107.7 . . ?
O212 C21 O211 126.2(3) . . ?
O212 C21 C20 124.2(2) . . ?
O211 C21 C20 109.5(2) . . ?
C21 O211 H211 109.5 . . ?
N7 C30 C31 112.9(2) . . ?
N7 C30 H301 109.0 . . ?
C31 C30 H301 109.0 . . ?
N7 C30 H302 109.0 . . ?
C31 C30 H302 109.0 . . ?
H301 C30 H302 107.8 . . ?
O312 C31 O311 125.7(3) . . ?
O312 C31 C30 124.3(3) . . ?
O311 C31 C30 110.0(2) . . ?
C31 O311 H311 109.5 . . ?

_refine_diff_density_max         1.216
_refine_diff_density_min         -0.374
_refine_diff_density_rms         0.084

_shelx_res_file                  
;

TITL cu_haf12_kotek_0m_a.res in C2/c
    haf12_sq.res
    created by SHELXL-2017/1 at 10:50:20 on 30-Aug-2024
REM Old TITL cu_haf12_kotek_0m in C2/c
REM SHELXT solution in C2/c: R1 0.117, Rweak 0.004, Alpha 0.024
REM <I/s>   1.383 for  161 systematic absences,  Orientation as input
REM Formula found by SHELXT:  C15 Cl2 N3 O4
CELL  1.54178  22.1760  12.8958  12.8625   90.000  109.236   90.000
ZERR    4.000   0.0008   0.0005   0.0005    0.000    0.001    0.000
LATT  7
SYMM -X, Y, 1/2-Z
SFAC C   H   CL N  O
UNIT 104 176 16 24 44
LIST 4
TEMP -153.150
SIZE 0.026 0.112 0.152
L.S.  8
BOND  $H
ACTA
OMIT -2  0  2
OMIT -2  2  1
HTAB
FMAP 2
PLAN -10
ABIN
REM macrocycle ----------------------------------------------------------------
WGHT    0.084200   10.442900
FVAR       0.30918
N1    4    0.374398    0.700553    0.685504    11.00000    0.02390    0.03077 =
         0.02205   -0.00063    0.00426   -0.00057
C2    1    0.404739    0.790360    0.685301    11.00000    0.02080    0.02891 =
         0.02249    0.00274    0.00506    0.00215
C3    1    0.430895    0.803740    0.592312    11.00000    0.02127    0.03598 =
         0.02315   -0.00104    0.00502   -0.00188
AFIX  23
H31   2    0.465658    0.752957    0.600677    11.00000   -1.20000
H32   2    0.449302    0.874129    0.595987    11.00000   -1.20000
AFIX   0
N4    4    0.380206    0.788808    0.481320    11.00000    0.02257    0.02894 =
         0.02146   -0.00189    0.00708   -0.00233
AFIX   3
H41   2    0.352229    0.732356    0.483071    11.00000   -1.20000
AFIX   0
C5    1    0.338540    0.883446    0.453367    11.00000    0.02605    0.02835 =
         0.02529   -0.00312    0.00868    0.00190
AFIX  23
H51   2    0.364686    0.944071    0.447773    11.00000   -1.20000
H52   2    0.320766    0.897170    0.513255    11.00000   -1.20000
AFIX   0
C6    1    0.283929    0.870191    0.345154    11.00000    0.02848    0.02882 =
         0.02378   -0.00119    0.00924    0.00012
AFIX  23
H61   2    0.299409    0.885960    0.282960    11.00000   -1.20000
H62   2    0.269176    0.797261    0.337772    11.00000   -1.20000
AFIX   0
N7    4    0.228992    0.940611    0.340030    11.00000    0.02428    0.02908 =
         0.02319    0.00399    0.00707   -0.00078
AFIX   3
H71   2    0.215435    0.922424    0.401137    11.00000   -1.20000
AFIX   0
C8    1    0.175972    0.924550    0.231748    11.00000    0.02978    0.03751 =
         0.02674    0.00799    0.00279   -0.00457
AFIX  23
H81   2    0.143568    0.979833    0.221681    11.00000   -1.20000
H82   2    0.193620    0.929524    0.170541    11.00000   -1.20000
AFIX   0
C9    1    0.355312    0.679997    0.771714    11.00000    0.02054    0.03393 =
         0.02302    0.00559    0.00353    0.00039
REM ---------------------------------------------------------------------------
C10   1    0.416175    0.862825    0.769401    11.00000    0.02259    0.02799 =
         0.02708   -0.00175    0.00503    0.00157
AFIX  43
H101  2    0.435999    0.927270    0.765206    11.00000   -1.20000
AFIX   0
C11   1    0.397873    0.838563    0.859651    11.00000    0.02504    0.03509 =
         0.02509   -0.00577    0.00566    0.00450
AFIX  43
H111  2    0.406426    0.885325    0.919854    11.00000   -1.20000
AFIX   0
C12   1    0.367036    0.745632    0.861274    11.00000    0.02432    0.03957 =
         0.02344    0.00360    0.00858    0.00353
AFIX  43
H121  2    0.354219    0.727326    0.922425    11.00000   -1.20000
AFIX   0
REM pendant arms --------------------------------------------------------------
C20   1    0.410361    0.756756    0.397727    11.00000    0.02840    0.03043 =
         0.02489   -0.00406    0.01076    0.00054
AFIX  23
H201  2    0.377199    0.755878    0.324034    11.00000   -1.20000
H202  2    0.427059    0.685301    0.414486    11.00000   -1.20000
AFIX   0
C21   1    0.464330    0.827442    0.394333    11.00000    0.02959    0.03148 =
         0.02083   -0.00003    0.00972    0.00170
O211  5    0.507754    0.772962    0.369507    11.00000    0.03452    0.03735 =
         0.03999   -0.00287    0.02158   -0.00118
AFIX 143
H211  2    0.536662    0.812646    0.364307    11.00000   -1.20000
AFIX   0
O212  5    0.466313    0.919310    0.412763    11.00000    0.03793    0.03060 =
         0.03779   -0.00228    0.01624   -0.00213
REM ---------------------------------------------------------------------------
C30   1    0.250499    1.051015    0.355262    11.00000    0.02652    0.02781 =
         0.02545    0.00265    0.00808   -0.00070
AFIX  23
H301  2    0.261928    1.073324    0.290496    11.00000   -1.20000
H302  2    0.289367    1.056114    0.420869    11.00000   -1.20000
AFIX   0
C31   1    0.200356    1.123245    0.369428    11.00000    0.03007    0.03257 =
         0.03040    0.00599    0.01022    0.00178
O311  5    0.219263    1.219903    0.370303    11.00000    0.03661    0.02952 =
         0.03797   -0.00003    0.01634    0.00193
AFIX 143
H311  2    0.191998    1.259564    0.381534    11.00000   -1.20000
AFIX   0
O312  5    0.151183    1.095223    0.381019    11.00000    0.04279    0.03993 =
         0.11236    0.00875    0.04486    0.00296
REM ---------------------------------------------------------------------------
REM chloride ------------------------------------------------------------------
CL1   3    0.281499    0.610244    0.426884    11.00000    0.03016    0.02705 =
         0.01865   -0.00474    0.01151   -0.00554
REM ---------------------------------------------------------------------------
CL2   3    0.129013    1.390609    0.374510    11.00000    0.01815    0.01764 =
         0.01350   -0.00217    0.00642   -0.00051

HKLF 4


REM  cu_haf12_kotek_0m_a.res in C2/c
REM R1 =  0.0457 for    3207 Fo > 4sig(Fo)  and  0.0479 for all    3420 data
REM    199 parameters refined using      0 restraints

END

WGHT      0.0843     10.4346

REM Instructions for potential hydrogen bonds
HTAB C3 O212
HTAB N4 Cl1
HTAB C5 O212
EQIV $1 -x+1/2, -y+3/2, -z+1
HTAB C5 Cl1_$1
EQIV $2 -x+1/2, y-1/2, -z+1/2
HTAB C6 Cl2_$2
HTAB C6 Cl1
HTAB N7 Cl1_$1
HTAB C8 O312
EQIV $3 -x+1/2, y+1/2, -z+1/2
HTAB C8 Cl1_$3
EQIV $4 x+1/2, y-1/2, z
HTAB O211 Cl2_$4
HTAB C30 Cl1_$3
EQIV $5 -x+1/2, -y+5/2, -z+1
HTAB C30 Cl2_$5
HTAB O311 Cl2

REM Highest difference peak  1.216,  deepest hole -0.374,  1-sigma level  0.084
Q1    1   0.4984  0.9374  0.3589  11.00000  0.05    0.21
Q2    1   0.1259  1.1540  0.4268  11.00000  0.05    0.19
Q3    1   0.1152  1.1528  0.3566  11.00000  0.05    0.19
Q4    1   0.4432  0.6125  0.4094  11.00000  0.05    0.19
Q5    1   0.1488  1.0146  0.3604  11.00000  0.05    0.18
Q6    1   0.0923  1.0857  0.3575  11.00000  0.05    0.17
Q7    1   0.4230  0.9069  0.4342  11.00000  0.05    0.17
Q8    1   0.1802  1.1525  0.4579  11.00000  0.05    0.16
Q9    1   0.4908  0.6828  0.3582  11.00000  0.05    0.16
Q10   1   0.2020  1.3665  0.4378  11.00000  0.05    0.16
;
_shelx_res_checksum              25910

_shelx_fab_file                  
;
    2    0    0    107.65      0.00
    4    0    0     58.92      0.00
    6    0    0     16.03      0.00
    8    0    0     -2.92      0.00
   10    0    0     -2.65      0.00
   12    0    0      3.80      0.00
   14    0    0      8.24      0.00
   16    0    0      8.47      0.00
   18    0    0      5.40      0.00
   20    0    0      1.54      0.00
   22    0    0     -0.64      0.00
   24    0    0     -0.78      0.00
    1    1    0    114.61      0.00
    3    1    0     77.72      0.00
    5    1    0     31.17      0.00
    7    1    0      1.71      0.00
    9    1    0     -5.31      0.00
   11    1    0     -0.48      0.00
   13    1    0      5.41      0.00
   15    1    0      7.83      0.00
   17    1    0      6.37      0.00
   19    1    0      2.75      0.00
   21    1    0     -0.30      0.00
   23    1    0     -1.22      0.00
   25    1    0     -0.71      0.00
    0    2    0     95.26      0.00
    2    2    0     78.01      0.00
    4    2    0     39.82      0.00
    6    2    0      6.79      0.00
    8    2    0     -7.05      0.00
   10    2    0     -5.88      0.00
   12    2    0      0.00      0.00
   14    2    0      4.23      0.00
   16    2    0      4.97      0.00
   18    2    0      2.73      0.00
   20    2    0     -0.33      0.00
   22    2    0     -1.92      0.00
   24    2    0     -1.61      0.00
    1    3    0     60.47      0.00
    3    3    0     37.64      0.00
    5    3    0      9.48      0.00
    7    3    0     -7.35      0.00
    9    3    0    -10.22      0.00
   11    3    0     -6.03      0.00
   13    3    0     -1.23      0.00
   15    3    0      1.39      0.00
   17    3    0      1.20      0.00
   19    3    0     -0.80      0.00
   21    3    0     -2.51      0.00
   23    3    0     -2.56      0.00
   25    3    0     -1.44      0.00
    0    4    0     35.16      0.00
    2    4    0     26.73      0.00
    4    4    0      8.46      0.00
    6    4    0     -6.56      0.00
    8    4    0    -11.96      0.00
   10    4    0    -10.33      0.00
   12    4    0     -6.49      0.00
   14    4    0     -3.21      0.00
   16    4    0     -1.63      0.00
   18    4    0     -1.89      0.00
   20    4    0     -2.82      0.00
   22    4    0     -2.97      0.00
   24    4    0     -2.02      0.00
    1    5    0     13.55      0.00
    3    5    0      4.97      0.00
    5    5    0     -5.18      0.00
    7    5    0    -10.76      0.00
    9    5    0    -11.34      0.00
   11    5    0     -9.49      0.00
   13    5    0     -7.05      0.00
   15    5    0     -4.91      0.00
   17    5    0     -3.66      0.00
   19    5    0     -3.21      0.00
   21    5    0     -2.78      0.00
   23    5    0     -1.94      0.00
    0    6    0      3.70      0.00
    2    6    0      1.35      0.00
    4    6    0     -3.59      0.00
    6    6    0     -7.46      0.00
    8    6    0     -9.01      0.00
   10    6    0     -9.13      0.00
   12    6    0     -8.53      0.00
   14    6    0     -7.28      0.00
   16    6    0     -5.64      0.00
   18    6    0     -4.01      0.00
   20    6    0     -2.55      0.00
   22    6    0     -1.34      0.00
    1    7    0     -0.99      0.00
    3    7    0     -2.22      0.00
    5    7    0     -3.59      0.00
    7    7    0     -4.62      0.00
    9    7    0     -5.75      0.00
   11    7    0     -7.00      0.00
   13    7    0     -7.57      0.00
   15    7    0     -6.87      0.00
   17    7    0     -5.04      0.00
   19    7    0     -2.74      0.00
   21    7    0     -0.81      0.00
   23    7    0      0.14      0.00
    0    8    0     -1.78      0.00
    2    8    0     -1.45      0.00
    4    8    0     -0.64      0.00
    6    8    0     -0.12      0.00
    8    8    0     -0.89      0.00
   10    8    0     -3.08      0.00
   12    8    0     -5.44      0.00
   14    8    0     -6.48      0.00
   16    8    0     -5.58      0.00
   18    8    0     -3.23      0.00
   20    8    0     -0.74      0.00
   22    8    0      0.62      0.00
    1    9    0     -1.05      0.00
    3    9    0      0.75      0.00
    5    9    0      2.94      0.00
    7    9    0      3.56      0.00
    9    9    0      1.70      0.00
   11    9    0     -1.63      0.00
   13    9    0     -4.35      0.00
   15    9    0     -4.98      0.00
   17    9    0     -3.44      0.00
   19    9    0     -1.00      0.00
   21    9    0      0.69      0.00
    0   10    0     -0.25      0.00
    2   10    0      1.11      0.00
    4   10    0      4.09      0.00
    6   10    0      6.23      0.00
    8   10    0      5.61      0.00
   10   10    0      2.44      0.00
   12   10    0     -1.22      0.00
   14   10    0     -3.28      0.00
   16   10    0     -2.97      0.00
   18   10    0     -1.15      0.00
   20   10    0      0.51      0.00
    1   11    0      1.39      0.00
    3   11    0      3.89      0.00
    5   11    0      6.78      0.00
    7   11    0      7.53      0.00
    9   11    0      5.35      0.00
   11   11    0      1.68      0.00
   13   11    0     -1.17      0.00
   15   11    0     -1.94      0.00
   17   11    0     -0.97      0.00
    0   12    0      1.98      0.00
    2   12    0      3.20      0.00
    4   12    0      5.75      0.00
    6   12    0      7.29      0.00
    8   12    0      6.31      0.00
   10   12    0      3.39      0.00
   12   12    0      0.49      0.00
   14   12    0     -0.87      0.00
   16   12    0     -0.62      0.00
    1   13    0      2.41      0.00
    3   13    0      3.97      0.00
    5   13    0      5.54      0.00
    7   13    0      5.47      0.00
    9   13    0      3.59      0.00
   11   13    0      1.22      0.00
   13   13    0     -0.20      0.00
    0   14    0      1.54      0.00
    2   14    0      2.13      0.00
    4   14    0      3.24      0.00
    6   14    0      3.62      0.00
    8   14    0      2.68      0.00
   10   14    0      1.10      0.00
   12   14    0     -0.02      0.00
    1   15    0      0.64      0.00
    3   15    0      1.24      0.00
    5   15    0      1.70      0.00
    7   15    0      1.42      0.00
  -25    1    1     -0.19      0.00
  -23    1    1     -0.03      0.00
  -21    1    1      0.54      0.00
  -19    1    1      1.09      0.00
  -17    1    1      0.96      0.00
  -15    1    1     -0.06      0.00
  -13    1    1     -1.55      0.00
  -11    1    1     -2.53      0.00
   -9    1    1     -1.46      0.00
   -7    1    1      2.70      0.00
   -5    1    1      8.63      0.00
   -3    1    1     12.34      0.00
   -1    1    1     10.65      0.00
    1    1    1      4.86      0.00
    3    1    1     -0.12      0.00
    5    1    1     -0.76      0.00
    7    1    1      2.07      0.00
    9    1    1      5.07      0.00
   11    1    1      6.09      0.00
   13    1    1      5.14      0.00
   15    1    1      3.29      0.00
   17    1    1      1.53      0.00
   19    1    1      0.52      0.00
   21    1    1      0.32      0.00
   23    1    1      0.44      0.00
   25    1    1      0.38      0.00
  -26    2    1     -0.33      0.00
  -24    2    1     -0.39      0.00
  -22    2    1      0.39      0.00
  -20    2    1      1.66      0.00
  -18    2    1      2.15      0.00
  -16    2    1      0.93      0.00
  -14    2    1     -1.72      0.00
  -12    2    1     -4.40      0.00
  -10    2    1     -4.71      0.00
   -8    2    1      0.03      0.00
   -6    2    1      9.89      0.00
   -4    2    1     19.64      0.00
   -2    2    1     21.70      0.00
    0    2    1     13.91      0.00
    2    2    1      2.83      0.00
    4    2    1     -2.64      0.00
    6    2    1      0.00      0.00
    8    2    1      6.11      0.00
   10    2    1     10.12      0.00
   12    2    1     10.15      0.00
   14    2    1      7.42      0.00
   16    2    1      3.93      0.00
   18    2    1      1.28      0.00
   20    2    1      0.26      0.00
   22    2    1      0.42      0.00
   24    2    1      0.64      0.00
  -25    3    1     -0.76      0.00
  -23    3    1     -0.25      0.00
  -21    3    1      1.43      0.00
  -19    3    1      2.89      0.00
  -17    3    1      2.32      0.00
  -15    3    1     -0.70      0.00
  -13    3    1     -4.78      0.00
  -11    3    1     -7.32      0.00
   -9    3    1     -4.81      0.00
   -7    3    1      5.00      0.00
   -5    3    1     18.79      0.00
   -3    3    1     27.25      0.00
   -1    3    1     22.95      0.00
    1    3    1      9.08      0.00
    3    3    1     -2.79      0.00
    5    3    1     -4.34      0.00
    7    3    1      2.38      0.00
    9    3    1      9.72      0.00
   11    3    1     12.58      0.00
   13    3    1     10.79      0.00
   15    3    1      6.55      0.00
   17    3    1      2.30      0.00
   19    3    1     -0.13      0.00
   21    3    1     -0.38      0.00
   23    3    1      0.28      0.00
  -24    4    1     -0.93      0.00
  -22    4    1      0.53      0.00
  -20    4    1      2.75      0.00
  -18    4    1      3.43      0.00
  -16    4    1      1.04      0.00
  -14    4    1     -3.63      0.00
  -12    4    1     -8.01      0.00
  -10    4    1     -8.58      0.00
   -8    4    1     -1.92      0.00
   -6    4    1     11.72      0.00
   -4    4    1     24.98      0.00
   -2    4    1     27.39      0.00
    0    4    1     16.08      0.00
    2    4    1      0.30      0.00
    4    4    1     -7.53      0.00
    6    4    1     -3.89      0.00
    8    4    1      4.86      0.00
   10    4    1     11.02      0.00
   12    4    1     11.78      0.00
   14    4    1      8.38      0.00
   16    4    1      3.40      0.00
   18    4    1     -0.51      0.00
   20    4    1     -1.77      0.00
   22    4    1     -0.96      0.00
   24    4    1      0.07      0.00
  -25    5    1     -1.18      0.00
  -23    5    1     -0.51      0.00
  -21    5    1      1.73      0.00
  -19    5    1      3.64      0.00
  -17    5    1      2.74      0.00
  -15    5    1     -1.38      0.00
  -13    5    1     -6.63      0.00
  -11    5    1     -9.70      0.00
   -9    5    1     -7.08      0.00
   -7    5    1      3.08      0.00
   -5    5    1     17.11      0.00
   -3    5    1     25.41      0.00
   -1    5    1     20.39      0.00
    1    5    1      5.47      0.00
    3    5    1     -7.25      0.00
    5    5    1     -9.13      0.00
    7    5    1     -2.14      0.00
    9    5    1      5.92      0.00
   11    5    1      9.71      0.00
   13    5    1      8.51      0.00
   15    5    1      4.15      0.00
   17    5    1     -0.59      0.00
   19    5    1     -3.14      0.00
   21    5    1     -2.78      0.00
   23    5    1     -1.11      0.00
  -24    6    1     -1.04      0.00
  -22    6    1      0.40      0.00
  -20    6    1      2.77      0.00
  -18    6    1      3.56      0.00
  -16    6    1      1.03      0.00
  -14    6    1     -3.85      0.00
  -12    6    1     -8.23      0.00
  -10    6    1     -8.88      0.00
   -8    6    1     -3.26      0.00
   -6    6    1      8.05      0.00
   -4    6    1     18.79      0.00
   -2    6    1     20.25      0.00
    0    6    1     10.10      0.00
    2    6    1     -3.78      0.00
    4    6    1    -10.89      0.00
    6    6    1     -8.13      0.00
    8    6    1     -0.63      0.00
   10    6    1      5.21      0.00
   12    6    1      6.64      0.00
   14    6    1      4.08      0.00
   16    6    1     -0.39      0.00
   18    6    1     -3.87      0.00
   20    6    1     -4.44      0.00
   22    6    1     -2.69      0.00
  -23    7    1     -0.49      0.00
  -21    7    1      1.33      0.00
  -19    7    1      3.10      0.00
  -17    7    1      2.55      0.00
  -15    7    1     -0.85      0.00
  -13    7    1     -5.21      0.00
  -11    7    1     -7.72      0.00
   -9    7    1     -5.88      0.00
   -7    7    1      1.30      0.00
   -5    7    1     11.01      0.00
   -3    7    1     16.43      0.00
   -1    7    1     12.21      0.00
    1    7    1      0.82      0.00
    3    7    1     -9.01      0.00
    5    7    1    -10.95      0.00
    7    7    1     -6.19      0.00
    9    7    1     -0.11      0.00
   11    7    1      3.28      0.00
   13    7    1      2.92      0.00
   15    7    1     -0.22      0.00
   17    7    1     -3.77      0.00
   19    7    1     -5.24      0.00
   21    7    1     -4.00      0.00
  -22    8    1      0.15      0.00
  -20    8    1      1.80      0.00
  -18    8    1      2.63      0.00
  -16    8    1      1.18      0.00
  -14    8    1     -2.03      0.00
  -12    8    1     -4.97      0.00
  -10    8    1     -5.43      0.00
   -8    8    1     -1.98      0.00
   -6    8    1      4.86      0.00
   -4    8    1     11.16      0.00
   -2    8    1     11.53      0.00
    0    8    1      4.48      0.00
    2    8    1     -5.01      0.00
    4    8    1    -10.22      0.00
    6    8    1     -9.03      0.00
    8    8    1     -4.45      0.00
   10    8    1     -0.45      0.00
   12    8    1      0.91      0.00
   14    8    1     -0.46      0.00
   16    8    1     -3.18      0.00
   18    8    1     -4.98      0.00
   20    8    1     -4.48      0.00
  -21    9    1      0.53      0.00
  -19    9    1      1.64      0.00
  -17    9    1      1.68      0.00
  -15    9    1      0.11      0.00
  -13    9    1     -2.12      0.00
  -11    9    1     -3.41      0.00
   -9    9    1     -2.39      0.00
   -7    9    1      1.40      0.00
   -5    9    1      6.47      0.00
   -3    9    1      9.08      0.00
   -1    9    1      6.22      0.00
    1    9    1     -0.77      0.00
    3    9    1     -6.94      0.00
    5    9    1     -8.67      0.00
    7    9    1     -6.49      0.00
    9    9    1     -3.26      0.00
   11    9    1     -1.23      0.00
   13    9    1     -1.16      0.00
   15    9    1     -2.58      0.00
   17    9    1     -4.02      0.00
   19    9    1     -4.02      0.00
  -20   10    1      0.51      0.00
  -18   10    1      1.03      0.00
  -16   10    1      0.75      0.00
  -14   10    1     -0.28      0.00
  -12   10    1     -1.24      0.00
  -10   10    1     -1.24      0.00
   -8   10    1      0.35      0.00
   -6   10    1      3.40      0.00
   -4   10    1      6.21      0.00
   -2   10    1      6.13      0.00
    0   10    1      2.34      0.00
    2   10    1     -2.75      0.00
    4   10    1     -5.82      0.00
    6   10    1     -5.82      0.00
    8   10    1     -4.15      0.00
   10   10    1     -2.56      0.00
   12   10    1     -1.91      0.00
   14   10    1     -2.24      0.00
   16   10    1     -2.92      0.00
   18   10    1     -2.99      0.00
  -19   11    1      0.18      0.00
  -17   11    1      0.35      0.00
  -15   11    1      0.26      0.00
  -13   11    1      0.08      0.00
  -11   11    1      0.16      0.00
   -9   11    1      0.75      0.00
   -7   11    1      2.12      0.00
   -5   11    1      3.96      0.00
   -3   11    1      4.95      0.00
   -1   11    1      3.76      0.00
    1   11    1      0.77      0.00
    3   11    1     -2.01      0.00
    5   11    1     -3.18      0.00
    7   11    1     -3.02      0.00
    9   11    1     -2.50      0.00
   11   11    1     -2.13      0.00
   13   11    1     -2.02      0.00
   15   11    1     -2.03      0.00
   17   11    1     -1.88      0.00
  -16   12    1     -0.03      0.00
  -14   12    1      0.34      0.00
  -12   12    1      0.90      0.00
  -10   12    1      1.49      0.00
   -8   12    1      2.05      0.00
   -6   12    1      2.81      0.00
   -4   12    1      3.62      0.00
   -2   12    1      3.73      0.00
    0   12    1      2.69      0.00
    2   12    1      1.10      0.00
    4   12    1     -0.11      0.00
    6   12    1     -0.76      0.00
    8   12    1     -1.20      0.00
   10   12    1     -1.56      0.00
   12   12    1     -1.63      0.00
   14   12    1     -1.39      0.00
   16   12    1     -1.01      0.00
  -15   13    1      0.00      0.00
  -13   13    1      0.78      0.00
  -11   13    1      1.67      0.00
   -9   13    1      2.26      0.00
   -7   13    1      2.49      0.00
   -5   13    1      2.73      0.00
   -3   13    1      3.02      0.00
   -1   13    1      3.02      0.00
    1   13    1      2.58      0.00
    3   13    1      1.95      0.00
    5   13    1      1.26      0.00
    7   13    1      0.40      0.00
    9   13    1     -0.48      0.00
   11   13    1     -0.97      0.00
   13   13    1     -0.87      0.00
  -12   14    1      1.13      0.00
  -10   14    1      1.96      0.00
   -8   14    1      2.30      0.00
   -6   14    1      2.27      0.00
   -4   14    1      2.29      0.00
   -2   14    1      2.46      0.00
    0   14    1      2.57      0.00
    2   14    1      2.47      0.00
    4   14    1      2.10      0.00
    6   14    1      1.37      0.00
    8   14    1      0.42      0.00
   10   14    1     -0.29      0.00
   -9   15    1      1.67      0.00
   -7   15    1      1.80      0.00
   -5   15    1      1.70      0.00
   -3   15    1      1.70      0.00
   -1   15    1      1.84      0.00
    1   15    1      1.92      0.00
    3   15    1      1.79      0.00
    5   15    1      1.36      0.00
    7   15    1      0.69      0.00
  -26    0    2      1.96      0.00
  -24    0    2      1.33      0.00
  -22    0    2      0.93      0.00
  -20    0    2      2.75      0.00
  -18    0    2      7.07      0.00
  -16    0    2     11.53      0.00
  -14    0    2     12.47      0.00
  -12    0    2      6.15      0.00
  -10    0    2     -9.56      0.00
   -8    0    2    -30.02      0.00
   -6    0    2    -40.42      0.00
   -4    0    2    -25.82      0.00
   -2    0    2     10.20      0.00
    0    0    2     43.14      0.00
    2    0    2     50.32      0.00
    4    0    2     32.74      0.00
    6    0    2      9.62      0.00
    8    0    2     -3.36      0.00
   10    0    2     -4.68      0.00
   12    0    2     -0.39      0.00
   14    0    2      4.20      0.00
   16    0    2      6.40      0.00
   18    0    2      5.57      0.00
   20    0    2      3.17      0.00
   22    0    2      1.34      0.00
   24    0    2      0.81      0.00
  -25    1    2      1.47      0.00
  -23    1    2      0.61      0.00
  -21    1    2      1.03      0.00
  -19    1    2      4.07      0.00
  -17    1    2      8.57      0.00
  -15    1    2     11.36      0.00
  -13    1    2      8.87      0.00
  -11    1    2     -1.91      0.00
   -9    1    2    -20.46      0.00
   -7    1    2    -37.34      0.00
   -5    1    2    -36.32      0.00
   -3    1    2    -10.18      0.00
   -1    1    2     26.27      0.00
    1    1    2     47.08      0.00
    3    1    2     40.72      0.00
    5    1    2     19.07      0.00
    7    1    2      1.10      0.00
    9    1    2     -5.10      0.00
   11    1    2     -2.88      0.00
   13    1    2      1.85      0.00
   15    1    2      5.36      0.00
   17    1    2      6.01      0.00
   19    1    2      4.21      0.00
   21    1    2      1.96      0.00
   23    1    2      0.83      0.00
  -26    2    2      1.19      0.00
  -24    2    2      0.26      0.00
  -22    2    2     -0.45      0.00
  -20    2    2      0.87      0.00
  -18    2    2      4.30      0.00
  -16    2    2      7.43      0.00
  -14    2    2      7.11      0.00
  -12    2    2      0.71      0.00
  -10    2    2    -12.97      0.00
   -8    2    2    -29.98      0.00
   -6    2    2    -38.41      0.00
   -4    2    2    -26.16      0.00
   -2    2    2      3.85      0.00
    0    2    2     31.48      0.00
    2    2    2     38.14      0.00
    4    2    2     24.63      0.00
    6    2    2      6.57      0.00
    8    2    2     -3.51      0.00
   10    2    2     -4.43      0.00
   12    2    2     -0.85      0.00
   14    2    2      3.12      0.00
   16    2    2      5.17      0.00
   18    2    2      4.60      0.00
   20    2    2      2.56      0.00
   22    2    2      0.92      0.00
   24    2    2      0.36      0.00
  -25    3    2      0.09      0.00
  -23    3    2     -1.17      0.00
  -21    3    2     -1.38      0.00
  -19    3    2      0.42      0.00
  -17    3    2      2.93      0.00
  -15    3    2      3.41      0.00
  -13    3    2     -0.28      0.00
  -11    3    2     -9.22      0.00
   -9    3    2    -22.43      0.00
   -7    3    2    -33.76      0.00
   -5    3    2    -32.72      0.00
   -3    3    2    -14.55      0.00
   -1    3    2     10.85      0.00
    1    3    2     25.98      0.00
    3    3    2     23.12      0.00
    5    3    2     10.16      0.00
    7    3    2     -0.65      0.00
    9    3    2     -4.25      0.00
   11    3    2     -2.68      0.00
   13    3    2      0.63      0.00
   15    3    2      3.30      0.00
   17    3    2      3.99      0.00
   19    3    2      2.80      0.00
   21    3    2      1.17      0.00
   23    3    2      0.26      0.00
  -24    4    2     -1.01      0.00
  -22    4    2     -2.07      0.00
  -20    4    2     -1.83      0.00
  -18    4    2     -0.50      0.00
  -16    4    2     -0.03      0.00
  -14    4    2     -2.35      0.00
  -12    4    2     -8.09      0.00
  -10    4    2    -16.88      0.00
   -8    4    2    -26.40      0.00
   -6    4    2    -30.67      0.00
   -4    4    2    -23.37      0.00
   -2    4    2     -6.03      0.00
    0    4    2     10.34      0.00
    2    4    2     15.54      0.00
    4    4    2      9.98      0.00
    6    4    2      1.87      0.00
    8    4    2     -2.58      0.00
   10    4    2     -2.85      0.00
   12    4    2     -0.96      0.00
   14    4    2      1.28      0.00
   16    4    2      2.55      0.00
   18    4    2      2.31      0.00
   20    4    2      1.24      0.00
   22    4    2      0.37      0.00
  -25    5    2     -0.41      0.00
  -23    5    2     -1.42      0.00
  -21    5    2     -2.03      0.00
  -19    5    2     -1.92      0.00
  -17    5    2     -2.03      0.00
  -15    5    2     -3.79      0.00
  -13    5    2     -7.72      0.00
  -11    5    2    -13.26      0.00
   -9    5    2    -19.48      0.00
   -7    5    2    -24.12      0.00
   -5    5    2    -23.11      0.00
   -3    5    2    -14.37      0.00
   -1    5    2     -2.09      0.00
    1    5    2      6.03      0.00
    3    5    2      6.57      0.00
    5    5    2      2.81      0.00
    7    5    2     -0.46      0.00
    9    5    2     -1.52      0.00
   11    5    2     -1.05      0.00
   13    5    2      0.02      0.00
   15    5    2      0.94      0.00
   17    5    2      1.14      0.00
   19    5    2      0.76      0.00
   21    5    2      0.37      0.00
   23    5    2      0.21      0.00
  -24    6    2     -0.35      0.00
  -22    6    2     -0.81      0.00
  -20    6    2     -1.27      0.00
  -18    6    2     -2.08      0.00
  -16    6    2     -3.93      0.00
  -14    6    2     -7.04      0.00
  -12    6    2    -10.71      0.00
  -10    6    2    -14.17      0.00
   -8    6    2    -16.93      0.00
   -6    6    2    -17.74      0.00
   -4    6    2    -14.69      0.00
   -2    6    2     -8.02      0.00
    0    6    2     -1.27      0.00
    2    6    2      2.09      0.00
    4    6    2      2.11      0.00
    6    6    2      1.12      0.00
    8    6    2      0.50      0.00
   10    6    2      0.20      0.00
   12    6    2      0.01      0.00
   14    6    2     -0.12      0.00
   16    6    2     -0.26      0.00
   18    6    2     -0.31      0.00
   20    6    2     -0.10      0.00
   22    6    2      0.23      0.00
  -23    7    2      0.49      0.00
  -21    7    2      0.47      0.00
  -19    7    2     -0.45      0.00
  -17    7    2     -2.58      0.00
  -15    7    2     -5.62      0.00
  -13    7    2     -8.59      0.00
  -11    7    2    -10.47      0.00
   -9    7    2    -11.19      0.00
   -7    7    2    -11.24      0.00
   -5    7    2    -10.40      0.00
   -3    7    2     -8.00      0.00
   -1    7    2     -4.49      0.00
    1    7    2     -1.40      0.00
    3    7    2      0.50      0.00
    5    7    2      1.64      0.00
    7    7    2      2.29      0.00
    9    7    2      2.14      0.00
   11    7    2      1.14      0.00
   13    7    2     -0.20      0.00
   15    7    2     -1.26      0.00
   17    7    2     -1.57      0.00
   19    7    2     -1.03      0.00
   21    7    2     -0.13      0.00
  -22    8    2      1.74      0.00
  -20    8    2      1.65      0.00
  -18    8    2     -0.15      0.00
  -16    8    2     -3.29      0.00
  -14    8    2     -6.37      0.00
  -12    8    2     -7.91      0.00
  -10    8    2     -7.44      0.00
   -8    8    2     -6.03      0.00
   -6    8    2     -4.99      0.00
   -4    8    2     -4.51      0.00
   -2    8    2     -3.95      0.00
    0    8    2     -2.86      0.00
    2    8    2     -1.15      0.00
    4    8    2      1.08      0.00
    6    8    2      3.16      0.00
    8    8    2      3.96      0.00
   10    8    2      2.95      0.00
   12    8    2      0.77      0.00
   14    8    2     -1.38      0.00
   16    8    2     -2.46      0.00
   18    8    2     -2.06      0.00
   20    8    2     -0.79      0.00
  -21    9    2      2.70      0.00
  -19    9    2      2.10      0.00
  -17    9    2     -0.44      0.00
  -15    9    2     -3.71      0.00
  -13    9    2     -5.74      0.00
  -11    9    2     -5.29      0.00
   -9    9    2     -2.96      0.00
   -7    9    2     -0.74      0.00
   -5    9    2     -0.17      0.00
   -3    9    2     -1.11      0.00
   -1    9    2     -2.20      0.00
    1    9    2     -2.07      0.00
    3    9    2     -0.13      0.00
    5    9    2      2.81      0.00
    7    9    2      4.94      0.00
    9    9    2      4.80      0.00
   11    9    2      2.53      0.00
   13    9    2     -0.45      0.00
   15    9    2     -2.49      0.00
   17    9    2     -2.69      0.00
   19    9    2     -1.45      0.00
  -20   10    2      2.88      0.00
  -18   10    2      1.75      0.00
  -16   10    2     -0.92      0.00
  -14   10    2     -3.41      0.00
  -12   10    2     -3.81      0.00
  -10   10    2     -1.70      0.00
   -8   10    2      1.36      0.00
   -6   10    2      3.02      0.00
   -4   10    2      2.22      0.00
   -2   10    2     -0.08      0.00
    0   10    2     -1.77      0.00
    2   10    2     -1.21      0.00
    4   10    2      1.57      0.00
    6   10    2      4.72      0.00
    8   10    2      5.95      0.00
   10   10    2      4.45      0.00
   12   10    2      1.31      0.00
   14   10    2     -1.51      0.00
   16   10    2     -2.56      0.00
   18   10    2     -1.79      0.00
  -19   11    2      2.30      0.00
  -17   11    2      1.01      0.00
  -15   11    2     -1.11      0.00
  -13   11    2     -2.32      0.00
  -11   11    2     -1.29      0.00
   -9   11    2      1.55      0.00
   -7   11    2      4.10      0.00
   -5   11    2      4.40      0.00
   -3   11    2      2.29      0.00
   -1   11    2     -0.43      0.00
    1   11    2     -1.47      0.00
    3   11    2      0.22      0.00
    5   11    2      3.50      0.00
    7   11    2      5.92      0.00
    9   11    2      5.74      0.00
   11   11    2      3.22      0.00
   13   11    2      0.17      0.00
   15   11    2     -1.64      0.00
   17   11    2     -1.61      0.00
  -16   12    2      0.37      0.00
  -14   12    2     -0.86      0.00
  -12   12    2     -0.90      0.00
  -10   12    2      0.84      0.00
   -8   12    2      3.34      0.00
   -6   12    2      4.64      0.00
   -4   12    2      3.63      0.00
   -2   12    2      1.09      0.00
    0   12    2     -0.88      0.00
    2   12    2     -0.57      0.00
    4   12    2      1.96      0.00
    6   12    2      4.78      0.00
    8   12    2      5.80      0.00
   10   12    2      4.42      0.00
   12   12    2      1.81      0.00
   14   12    2     -0.30      0.00
  -15   13    2      0.07      0.00
  -13   13    2     -0.38      0.00
  -11   13    2      0.20      0.00
   -9   13    2      1.85      0.00
   -7   13    2      3.38      0.00
   -5   13    2      3.44      0.00
   -3   13    2      1.87      0.00
   -1   13    2     -0.06      0.00
    1   13    2     -0.66      0.00
    3   13    2      0.73      0.00
    5   13    2      3.12      0.00
    7   13    2      4.69      0.00
    9   13    2      4.37      0.00
   11   13    2      2.64      0.00
   13   13    2      0.79      0.00
  -12   14    2     -0.03      0.00
  -10   14    2      0.64      0.00
   -8   14    2      1.71      0.00
   -6   14    2      2.25      0.00
   -4   14    2      1.67      0.00
   -2   14    2      0.38      0.00
    0   14    2     -0.45      0.00
    2   14    2      0.04      0.00
    4   14    2      1.58      0.00
    6   14    2      3.00      0.00
    8   14    2      3.27      0.00
   10   14    2      2.39      0.00
   -9   15    2      0.53      0.00
   -7   15    2      1.01      0.00
   -5   15    2      0.98      0.00
   -3   15    2      0.36      0.00
   -1   15    2     -0.28      0.00
    1   15    2     -0.26      0.00
    3   15    2      0.51      0.00
    5   15    2      1.45      0.00
  -25    1    3     -0.12      0.00
  -23    1    3      0.40      0.00
  -21    1    3      1.58      0.00
  -19    1    3      3.06      0.00
  -17    1    3      4.03      0.00
  -15    1    3      3.94      0.00
  -13    1    3      2.79      0.00
  -11    1    3      1.25      0.00
   -9    1    3      0.78      0.00
   -7    1    3      3.09      0.00
   -5    1    3      8.30      0.00
   -3    1    3     13.53      0.00
   -1    1    3     14.91      0.00
    1    1    3     11.44      0.00
    3    1    3      6.14      0.00
    5    1    3      2.82      0.00
    7    1    3      2.58      0.00
    9    1    3      3.86      0.00
   11    1    3      4.82      0.00
   13    1    3      4.72      0.00
   15    1    3      3.69      0.00
   17    1    3      2.26      0.00
   19    1    3      1.10      0.00
   21    1    3      0.56      0.00
   23    1    3      0.46      0.00
  -26    2    3     -0.43      0.00
  -24    2    3     -0.12      0.00
  -22    2    3      1.36      0.00
  -20    2    3      3.94      0.00
  -18    2    3      6.33      0.00
  -16    2    3      7.07      0.00
  -14    2    3      5.65      0.00
  -12    2    3      2.79      0.00
  -10    2    3      0.47      0.00
   -8    2    3      1.84      0.00
   -6    2    3      8.98      0.00
   -4    2    3     19.31      0.00
   -2    2    3     25.87      0.00
    0    2    3     23.55      0.00
    2    2    3     14.63      0.00
    4    2    3      6.33      0.00
    6    2    3      3.49      0.00
    8    2    3      5.18      0.00
   10    2    3      7.74      0.00
   12    2    3      8.75      0.00
   14    2    3      7.75      0.00
   16    2    3      5.38      0.00
   18    2    3      2.83      0.00
   20    2    3      1.22      0.00
   22    2    3      0.72      0.00
  -25    3    3     -0.83      0.00
  -23    3    3     -0.02      0.00
  -21    3    3      2.63      0.00
  -19    3    3      6.12      0.00
  -17    3    3      8.18      0.00
  -15    3    3      7.33      0.00
  -13    3    3      3.88      0.00
  -11    3    3     -0.18      0.00
   -9    3    3     -1.39      0.00
   -7    3    3      4.02      0.00
   -5    3    3     16.00      0.00
   -3    3    3     27.81      0.00
   -1    3    3     30.58      0.00
    1    3    3     22.34      0.00
    3    3    3     10.34      0.00
    5    3    3      3.35      0.00
    7    3    3      3.62      0.00
    9    3    3      7.36      0.00
   11    3    3     10.25      0.00
   13    3    3     10.52      0.00
   15    3    3      8.35      0.00
   17    3    3      4.95      0.00
   19    3    3      2.07      0.00
   21    3    3      0.74      0.00
   23    3    3      0.54      0.00
  -26    4    3     -1.04      0.00
  -24    4    3     -1.37      0.00
  -22    4    3      0.21      0.00
  -20    4    3      3.77      0.00
  -18    4    3      7.04      0.00
  -16    4    3      7.39      0.00
  -14    4    3      4.19      0.00
  -12    4    3     -0.89      0.00
  -10    4    3     -4.62      0.00
   -8    4    3     -2.82      0.00
   -6    4    3      6.94      0.00
   -4    4    3     20.83      0.00
   -2    4    3     29.36      0.00
    0    4    3     25.86      0.00
    2    4    3     13.80      0.00
    4    4    3      3.20      0.00
    6    4    3      0.39      0.00
    8    4    3      3.80      0.00
   10    4    3      8.34      0.00
   12    4    3     10.62      0.00
   14    4    3      9.84      0.00
   16    4    3      6.70      0.00
   18    4    3      3.01      0.00
   20    4    3      0.68      0.00
   22    4    3      0.08      0.00
  -25    5    3     -1.76      0.00
  -23    5    3     -1.78      0.00
  -21    5    3      0.61      0.00
  -19    5    3      4.22      0.00
  -17    5    3      5.96      0.00
  -15    5    3      3.83      0.00
  -13    5    3     -1.36      0.00
  -11    5    3     -6.75      0.00
   -9    5    3     -8.49      0.00
   -7    5    3     -3.05      0.00
   -5    5    3      9.08      0.00
   -3    5    3     20.90      0.00
   -1    5    3     23.55      0.00
    1    5    3     15.28      0.00
    3    5    3      3.65      0.00
    5    5    3     -2.53      0.00
    7    5    3     -1.21      0.00
    9    5    3      3.66      0.00
   11    5    3      7.74      0.00
   13    5    3      8.97      0.00
   15    5    3      7.19      0.00
   17    5    3      3.67      0.00
   19    5    3      0.62      0.00
   21    5    3     -0.55      0.00
  -24    6    3     -2.32      0.00
  -22    6    3     -1.75      0.00
  -20    6    3      0.96      0.00
  -18    6    3      3.49      0.00
  -16    6    3      2.90      0.00
  -14    6    3     -1.43      0.00
  -12    6    3     -7.37      0.00
  -10    6    3    -11.53      0.00
   -8    6    3    -10.43      0.00
   -6    6    3     -2.40      0.00
   -4    6    3      9.17      0.00
   -2    6    3     16.41      0.00
    0    6    3     13.83      0.00
    2    6    3      4.38      0.00
    4    6    3     -3.74      0.00
    6    6    3     -5.39      0.00
    8    6    3     -1.82      0.00
   10    6    3      2.93      0.00
   12    6    3      5.95      0.00
   14    6    3      6.08      0.00
   16    6    3      3.67      0.00
   18    6    3      0.57      0.00
   20    6    3     -1.13      0.00
  -23    7    3     -2.34      0.00
  -21    7    3     -1.33      0.00
  -19    7    3      0.82      0.00
  -17    7    3      1.46      0.00
  -15    7    3     -1.32      0.00
  -13    7    3     -6.66      0.00
  -11    7    3    -11.85      0.00
   -9    7    3    -13.81      0.00
   -7    7    3    -10.18      0.00
   -5    7    3     -1.49      0.00
   -3    7    3      7.28      0.00
   -1    7    3      9.75      0.00
    1    7    3      4.53      0.00
    3    7    3     -3.18      0.00
    5    7    3     -7.23      0.00
    7    7    3     -6.01      0.00
    9    7    3     -1.96      0.00
   11    7    3      1.93      0.00
   13    7    3      3.78      0.00
   15    7    3      2.98      0.00
   17    7    3      0.54      0.00
   19    7    3     -1.41      0.00
  -22    8    3     -1.88      0.00
  -20    8    3     -0.98      0.00
  -18    8    3     -0.11      0.00
  -16    8    3     -1.39      0.00
  -14    8    3     -5.32      0.00
  -12    8    3    -10.22      0.00
  -10    8    3    -13.60      0.00
   -8    8    3    -13.25      0.00
   -6    8    3     -8.26      0.00
   -4    8    3     -0.70      0.00
   -2    8    3      4.46      0.00
    0    8    3      3.58      0.00
    2    8    3     -1.78      0.00
    4    8    3     -6.64      0.00
    6    8    3     -7.65      0.00
    8    8    3     -5.23      0.00
   10    8    3     -1.60      0.00
   12    8    3      1.20      0.00
   14    8    3      1.92      0.00
   16    8    3      0.60      0.00
   18    8    3     -1.20      0.00
   20    8    3     -1.81      0.00
  -21    9    3     -1.36      0.00
  -19    9    3     -1.11      0.00
  -17    9    3     -1.65      0.00
  -15    9    3     -4.04      0.00
  -13    9    3     -7.75      0.00
  -11    9    3    -11.12      0.00
   -9    9    3    -12.43      0.00
   -7    9    3    -10.48      0.00
   -5    9    3     -5.49      0.00
   -3    9    3     -0.16      0.00
   -1    9    3      1.85      0.00
    1    9    3     -0.51      0.00
    3    9    3     -4.53      0.00
    5    9    3     -6.74      0.00
    7    9    3     -6.03      0.00
    9    9    3     -3.47      0.00
   11    9    3     -0.70      0.00
   13    9    3      0.91      0.00
   15    9    3      0.75      0.00
   17    9    3     -0.52      0.00
   19    9    3     -1.40      0.00
  -20   10    3     -1.14      0.00
  -18   10    3     -1.66      0.00
  -16   10    3     -3.02      0.00
  -14   10    3     -5.37      0.00
  -12   10    3     -7.86      0.00
  -10   10    3     -9.42      0.00
   -8   10    3     -9.18      0.00
   -6   10    3     -6.67      0.00
   -4   10    3     -2.75      0.00
   -2   10    3      0.22      0.00
    0   10    3      0.27      0.00
    2   10    3     -1.99      0.00
    4   10    3     -4.14      0.00
    6   10    3     -4.53      0.00
    8   10    3     -3.26      0.00
   10   10    3     -1.30      0.00
   12   10    3      0.34      0.00
   14   10    3      0.89      0.00
   16   10    3      0.31      0.00
  -19   11    3     -1.19      0.00
  -17   11    3     -2.09      0.00
  -15   11    3     -3.42      0.00
  -13   11    3     -4.88      0.00
  -11   11    3     -5.91      0.00
   -9   11    3     -6.14      0.00
   -7   11    3     -5.24      0.00
   -5   11    3     -3.09      0.00
   -3   11    3     -0.59      0.00
   -1   11    3      0.67      0.00
    1   11    3      0.15      0.00
    3   11    3     -1.08      0.00
    5   11    3     -1.68      0.00
    7   11    3     -1.33      0.00
    9   11    3     -0.46      0.00
   11   11    3      0.45      0.00
   13   11    3      1.01      0.00
   15   11    3      0.90      0.00
  -16   12    3     -1.91      0.00
  -14   12    3     -2.64      0.00
  -12   12    3     -3.04      0.00
  -10   12    3     -3.07      0.00
   -8   12    3     -2.78      0.00
   -6   12    3     -1.95      0.00
   -4   12    3     -0.51      0.00
   -2   12    3      0.88      0.00
    0   12    3      1.44      0.00
    2   12    3      1.31      0.00
    4   12    3      1.14      0.00
    6   12    3      1.22      0.00
    8   12    3      1.30      0.00
   10   12    3      1.26      0.00
   12   12    3      1.21      0.00
   14   12    3      1.10      0.00
  -15   13    3     -1.15      0.00
  -13   13    3     -1.22      0.00
  -11   13    3     -0.98      0.00
   -9   13    3     -0.70      0.00
   -7   13    3     -0.46      0.00
   -5   13    3      0.05      0.00
   -3   13    3      0.93      0.00
   -1   13    3      1.79      0.00
    1   13    3      2.37      0.00
    3   13    3      2.79      0.00
    5   13    3      3.09      0.00
    7   13    3      2.97      0.00
    9   13    3      2.33      0.00
   11   13    3      1.56      0.00
  -12   14    3     -0.05      0.00
  -10   14    3      0.32      0.00
   -8   14    3      0.48      0.00
   -6   14    3      0.52      0.00
   -4   14    3      0.82      0.00
   -2   14    3      1.43      0.00
    0   14    3      2.15      0.00
    2   14    3      2.85      0.00
    4   14    3      3.44      0.00
    6   14    3      3.55      0.00
    8   14    3      2.93      0.00
   -7   15    3      0.61      0.00
   -5   15    3      0.57      0.00
   -3   15    3      0.79      0.00
   -1   15    3      1.25      0.00
    1   15    3      1.83      0.00
    3   15    3      2.44      0.00
    5   15    3      2.79      0.00
  -26    0    4      0.24      0.00
  -24    0    4     -0.48      0.00
  -22    0    4     -0.78      0.00
  -20    0    4      1.20      0.00
  -18    0    4      6.41      0.00
  -16    0    4     13.36      0.00
  -14    0    4     18.64      0.00
  -12    0    4     18.13      0.00
  -10    0    4      7.98      0.00
   -8    0    4    -11.55      0.00
   -6    0    4    -31.41      0.00
   -4    0    4    -37.51      0.00
   -2    0    4    -24.68      0.00
    2    0    4      7.51      0.00
    4    0    4      4.67      0.00
    6    0    4     -5.04      0.00
    8    0    4    -12.12      0.00
   10    0    4    -13.35      0.00
   12    0    4    -10.38      0.00
   14    0    4     -5.88      0.00
   16    0    4     -2.15      0.00
   18    0    4     -0.48      0.00
   20    0    4     -0.49      0.00
   22    0    4     -0.82      0.00
  -27    1    4      0.44      0.00
  -25    1    4     -0.05      0.00
  -23    1    4     -0.81      0.00
  -21    1    4     -0.24      0.00
  -19    1    4      3.32      0.00
  -17    1    4      9.60      0.00
  -15    1    4     15.95      0.00
  -13    1    4     18.64      0.00
  -11    1    4     13.74      0.00
   -9    1    4     -1.02      0.00
   -7    1    4    -21.46      0.00
   -5    1    4    -35.33      0.00
   -3    1    4    -31.70      0.00
   -1    1    4    -13.65      0.00
    1    1    4      3.34      0.00
    3    1    4      7.32      0.00
    5    1    4      0.16      0.00
    7    1    4     -8.53      0.00
    9    1    4    -12.46      0.00
   11    1    4    -11.37      0.00
   13    1    4     -7.61      0.00
   15    1    4     -3.51      0.00
   17    1    4     -0.89      0.00
   19    1    4     -0.21      0.00
   21    1    4     -0.48      0.00
  -24    2    4     -0.45      0.00
  -22    2    4     -0.86      0.00
  -20    2    4      0.97      0.00
  -18    2    4      5.79      0.00
  -16    2    4     11.95      0.00
  -14    2    4     16.22      0.00
  -12    2    4     15.27      0.00
  -10    2    4      6.36      0.00
   -8    2    4    -10.05      0.00
   -6    2    4    -26.51      0.00
   -4    2    4    -31.48      0.00
   -2    2    4    -20.73      0.00
    0    2    4     -3.57      0.00
    2    2    4      6.26      0.00
    4    2    4      4.31      0.00
    6    2    4     -3.20      0.00
    8    2    4     -8.74      0.00
   10    2    4     -9.83      0.00
   12    2    4     -7.70      0.00
   14    2    4     -4.30      0.00
   16    2    4     -1.38      0.00
   18    2    4      0.02      0.00
   20    2    4      0.15      0.00
   22    2    4     -0.04      0.00
  -25    3    4      0.03      0.00
  -23    3    4     -0.78      0.00
  -21    3    4     -0.31      0.00
  -19    3    4      2.79      0.00
  -17    3    4      7.91      0.00
  -15    3    4     12.47      0.00
  -13    3    4     13.65      0.00
  -11    3    4      9.33      0.00
   -9    3    4     -1.38      0.00
   -7    3    4    -15.51      0.00
   -5    3    4    -24.87      0.00
   -3    3    4    -22.16      0.00
   -1    3    4     -9.56      0.00
    1    3    4      2.34      0.00
    3    3    4      5.57      0.00
    5    3    4      1.51      0.00
    7    3    4     -3.65      0.00
    9    3    4     -6.11      0.00
   11    3    4     -5.77      0.00
   13    3    4     -3.82      0.00
   15    3    4     -1.53      0.00
   17    3    4      0.07      0.00
   19    3    4      0.65      0.00
   21    3    4      0.66      0.00
  -26    4    4      0.32      0.00
  -24    4    4     -0.33      0.00
  -22    4    4     -0.56      0.00
  -20    4    4      1.03      0.00
  -18    4    4      4.69      0.00
  -16    4    4      8.71      0.00
  -14    4    4     10.65      0.00
  -12    4    4      8.97      0.00
  -10    4    4      2.99      0.00
   -8    4    4     -6.58      0.00
   -6    4    4    -15.75      0.00
   -4    4    4    -18.27      0.00
   -2    4    4    -11.88      0.00
    0    4    4     -1.90      0.00
    2    4    4      4.10      0.00
    4    4    4      3.87      0.00
    6    4    4      0.74      0.00
    8    4    4     -1.68      0.00
   10    4    4     -2.43      0.00
   12    4    4     -1.96      0.00
   14    4    4     -0.91      0.00
   16    4    4      0.12      0.00
   18    4    4      0.74      0.00
   20    4    4      1.00      0.00
  -25    5    4      0.03      0.00
  -23    5    4     -0.22      0.00
  -21    5    4      0.50      0.00
  -19    5    4      2.76      0.00
  -17    5    4      5.73      0.00
  -15    5    4      7.58      0.00
  -13    5    4      7.02      0.00
  -11    5    4      3.91      0.00
   -9    5    4     -1.51      0.00
   -7    5    4     -7.94      0.00
   -5    5    4    -12.00      0.00
   -3    5    4    -10.48      0.00
   -1    5    4     -4.41      0.00
    1    5    4      1.41      0.00
    3    5    4      3.62      0.00
    5    5    4      2.96      0.00
    7    5    4      1.73      0.00
    9    5    4      0.99      0.00
   11    5    4      0.63      0.00
   13    5    4      0.47      0.00
   15    5    4      0.44      0.00
   17    5    4      0.52      0.00
   19    5    4      0.74      0.00
   21    5    4      1.00      0.00
  -24    6    4      0.15      0.00
  -22    6    4      0.70      0.00
  -20    6    4      2.11      0.00
  -18    6    4      4.00      0.00
  -16    6    4      5.22      0.00
  -14    6    4      4.85      0.00
  -12    6    4      3.02      0.00
  -10    6    4      0.26      0.00
   -8    6    4     -3.16      0.00
   -6    6    4     -6.28      0.00
   -4    6    4     -7.12      0.00
   -2    6    4     -4.77      0.00
    0    6    4     -1.03      0.00
    2    6    4      1.62      0.00
    4    6    4      2.64      0.00
    6    6    4      2.99      0.00
    8    6    4      3.16      0.00
   10    6    4      2.90      0.00
   12    6    4      2.12      0.00
   14    6    4      1.10      0.00
   16    6    4      0.27      0.00
   18    6    4      0.02      0.00
   20    6    4      0.33      0.00
  -23    7    4      0.93      0.00
  -21    7    4      2.16      0.00
  -19    7    4      3.46      0.00
  -17    7    4      4.04      0.00
  -15    7    4      3.34      0.00
  -13    7    4      1.72      0.00
  -11    7    4      0.13      0.00
   -9    7    4     -1.18      0.00
   -7    7    4     -2.54      0.00
   -5    7    4     -3.64      0.00
   -3    7    4     -3.62      0.00
   -1    7    4     -2.41      0.00
    1    7    4     -0.90      0.00
    3    7    4      0.45      0.00
    5    7    4      1.90      0.00
    7    7    4      3.33      0.00
    9    7    4      3.98      0.00
   11    7    4      3.40      0.00
   13    7    4      1.91      0.00
   15    7    4      0.25      0.00
   17    7    4     -0.72      0.00
   19    7    4     -0.67      0.00
  -22    8    4      2.11      0.00
  -20    8    4      3.46      0.00
  -18    8    4      3.92      0.00
  -16    8    4      2.94      0.00
  -14    8    4      1.02      0.00
  -12    8    4     -0.55      0.00
  -10    8    4     -0.99      0.00
   -8    8    4     -0.85      0.00
   -6    8    4     -1.07      0.00
   -4    8    4     -1.77      0.00
   -2    8    4     -2.45      0.00
    0    8    4     -2.75      0.00
    2    8    4     -2.32      0.00
    4    8    4     -0.76      0.00
    6    8    4      1.59      0.00
    8    8    4      3.49      0.00
   10    8    4      3.85      0.00
   12    8    4      2.59      0.00
   14    8    4      0.55      0.00
   16    8    4     -1.07      0.00
   18    8    4     -1.48      0.00
  -21    9    4      3.10      0.00
  -19    9    4      4.04      0.00
  -17    9    4      3.41      0.00
  -15    9    4      1.36      0.00
  -13    9    4     -0.74      0.00
  -11    9    4     -1.45      0.00
   -9    9    4     -0.70      0.00
   -7    9    4      0.18      0.00
   -5    9    4     -0.01      0.00
   -3    9    4     -1.37      0.00
   -1    9    4     -3.16      0.00
    1    9    4     -4.27      0.00
    3    9    4     -3.65      0.00
    5    9    4     -1.22      0.00
    7    9    4      1.68      0.00
    9    9    4      3.32      0.00
   11    9    4      2.92      0.00
   13    9    4      1.08      0.00
   15    9    4     -0.87      0.00
   17    9    4     -1.74      0.00
  -20   10    4      3.47      0.00
  -18   10    4      3.75      0.00
  -16   10    4      2.31      0.00
  -14   10    4     -0.03      0.00
  -12   10    4     -1.55      0.00
  -10   10    4     -1.25      0.00
   -8   10    4      0.15      0.00
   -6   10    4      0.95      0.00
   -4   10    4      0.09      0.00
   -2   10    4     -2.18      0.00
    0   10    4     -4.55      0.00
    2   10    4     -5.39      0.00
    4   10    4     -3.83      0.00
    6   10    4     -0.69      0.00
    8   10    4      2.00      0.00
   10   10    4      2.76      0.00
   12   10    4      1.60      0.00
   14   10    4     -0.25      0.00
   16   10    4     -1.42      0.00
  -19   11    4      3.13      0.00
  -17   11    4      2.85      0.00
  -15   11    4      1.09      0.00
  -13   11    4     -0.91      0.00
  -11   11    4     -1.58      0.00
   -9   11    4     -0.58      0.00
   -7   11    4      0.81      0.00
   -5   11    4      0.99      0.00
   -3   11    4     -0.67      0.00
   -1   11    4     -3.36      0.00
    1   11    4     -5.36      0.00
    3   11    4     -5.14      0.00
    5   11    4     -2.67      0.00
    7   11    4      0.40      0.00
    9   11    4      2.13      0.00
   11   11    4      1.88      0.00
   13   11    4      0.47      0.00
   15   11    4     -0.77      0.00
  -16   12    4      1.68      0.00
  -14   12    4      0.05      0.00
  -12   12    4     -1.27      0.00
  -10   12    4     -1.19      0.00
   -8   12    4      0.01      0.00
   -6   12    4      0.93      0.00
   -4   12    4      0.36      0.00
   -2   12    4     -1.69      0.00
    0   12    4     -3.98      0.00
    2   12    4     -4.86      0.00
    4   12    4     -3.52      0.00
    6   12    4     -0.89      0.00
    8   12    4      1.25      0.00
   10   12    4      1.77      0.00
   12   12    4      0.96      0.00
  -15   13    4      0.61      0.00
  -13   13    4     -0.61      0.00
  -11   13    4     -1.20      0.00
   -9   13    4     -0.67      0.00
   -7   13    4      0.31      0.00
   -5   13    4      0.57      0.00
   -3   13    4     -0.45      0.00
   -1   13    4     -2.24      0.00
    1   13    4     -3.50      0.00
    3   13    4     -3.19      0.00
    5   13    4     -1.45      0.00
    7   13    4      0.44      0.00
    9   13    4      1.32      0.00
   11   13    4      1.05      0.00
  -12   14    4     -0.78      0.00
  -10   14    4     -0.82      0.00
   -8   14    4     -0.21      0.00
   -6   14    4      0.32      0.00
   -4   14    4      0.09      0.00
   -2   14    4     -0.89      0.00
    0   14    4     -1.93      0.00
    2   14    4     -2.14      0.00
    4   14    4     -1.29      0.00
    6   14    4     -0.03      0.00
    8   14    4      0.76      0.00
   -7   15    4      0.10      0.00
   -5   15    4      0.23      0.00
   -3   15    4     -0.15      0.00
   -1   15    4     -0.74      0.00
    1   15    4     -1.03      0.00
    3   15    4     -0.73      0.00
  -27    1    5      0.52      0.00
  -25    1    5      0.67      0.00
  -23    1    5      1.11      0.00
  -21    1    5      2.13      0.00
  -19    1    5      3.53      0.00
  -17    1    5      4.57      0.00
  -15    1    5      4.64      0.00
  -13    1    5      3.69      0.00
  -11    1    5      2.21      0.00
   -9    1    5      1.13      0.00
   -7    1    5      1.67      0.00
   -5    1    5      4.35      0.00
   -3    1    5      7.79      0.00
   -1    1    5      9.29      0.00
    1    1    5      7.43      0.00
    3    1    5      3.56      0.00
    5    1    5      0.30      0.00
    7    1    5     -0.97      0.00
    9    1    5     -0.68      0.00
   11    1    5      0.21      0.00
   13    1    5      1.06      0.00
   15    1    5      1.49      0.00
   17    1    5      1.37      0.00
   19    1    5      0.90      0.00
   21    1    5      0.47      0.00
  -26    2    5      0.77      0.00
  -24    2    5      1.13      0.00
  -22    2    5      2.47      0.00
  -20    2    5      4.96      0.00
  -18    2    5      7.58      0.00
  -16    2    5      8.76      0.00
  -14    2    5      7.78      0.00
  -12    2    5      5.13      0.00
  -10    2    5      2.20      0.00
   -8    2    5      1.13      0.00
   -6    2    5      3.93      0.00
   -4    2    5     10.01      0.00
   -2    2    5     15.20      0.00
    0    2    5     15.10      0.00
    2    2    5      9.58      0.00
    4    2    5      2.82      0.00
    6    2    5     -1.20      0.00
    8    2    5     -1.78      0.00
   10    2    5     -0.47      0.00
   12    2    5      1.22      0.00
   14    2    5      2.43      0.00
   16    2    5      2.69      0.00
   18    2    5      2.03      0.00
   20    2    5      1.13      0.00
  -25    3    5      0.47      0.00
  -23    3    5      1.32      0.00
  -21    3    5      3.99      0.00
  -19    3    5      7.93      0.00
  -17    3    5     10.93      0.00
  -15    3    5     11.04      0.00
  -13    3    5      8.12      0.00
  -11    3    5      3.60      0.00
   -9    3    5     -0.01      0.00
   -7    3    5      0.39      0.00
   -5    3    5      6.25      0.00
   -3    3    5     14.40      0.00
   -1    3    5     18.47      0.00
    1    3    5     14.95      0.00
    3    3    5      6.78      0.00
    5    3    5     -0.12      0.00
    7    3    5     -2.65      0.00
    9    3    5     -1.75      0.00
   11    3    5      0.42      0.00
   13    3    5      2.44      0.00
   15    3    5      3.42      0.00
   17    3    5      3.04      0.00
   19    3    5      1.88      0.00
   21    3    5      0.90      0.00
  -26    4    5     -0.18      0.00
  -24    4    5     -0.23      0.00
  -22    4    5      1.48      0.00
  -20    4    5      5.54      0.00
  -18    4    5     10.11      0.00
  -16    4    5     12.18      0.00
  -14    4    5     10.25      0.00
  -12    4    5      5.21      0.00
  -10    4    5     -0.47      0.00
   -8    4    5     -3.39      0.00
   -6    4    5     -0.47      0.00
   -4    4    5      7.71      0.00
   -2    4    5     15.44      0.00
    0    4    5     16.38      0.00
    2    4    5     10.01      0.00
    4    4    5      1.79      0.00
    6    4    5     -2.95      0.00
    8    4    5     -3.26      0.00
   10    4    5     -1.14      0.00
   12    4    5      1.45      0.00
   14    4    5      3.28      0.00
   16    4    5      3.58      0.00
   18    4    5      2.54      0.00
   20    4    5      1.25      0.00
  -25    5    5     -1.05      0.00
  -23    5    5     -0.86      0.00
  -21    5    5      1.83      0.00
  -19    5    5      6.60      0.00
  -17    5    5     10.44      0.00
  -15    5    5     10.45      0.00
  -13    5    5      6.28      0.00
  -11    5    5     -0.09      0.00
   -9    5    5     -5.51      0.00
   -7    5    5     -6.40      0.00
   -5    5    5     -1.00      0.00
   -3    5    5      7.64      0.00
   -1    5    5     12.81      0.00
    1    5    5     10.50      0.00
    3    5    5      3.35      0.00
    5    5    5     -2.77      0.00
    7    5    5     -4.69      0.00
    9    5    5     -3.21      0.00
   11    5    5     -0.38      0.00
   13    5    5      2.21      0.00
   15    5    5      3.42      0.00
   17    5    5      2.92      0.00
   19    5    5      1.59      0.00
  -24    6    5     -1.72      0.00
  -22    6    5     -1.07      0.00
  -20    6    5      2.21      0.00
  -18    6    5      6.47      0.00
  -16    6    5      8.36      0.00
  -14    6    5      6.01      0.00
  -12    6    5      0.41      0.00
  -10    6    5     -5.84      0.00
   -8    6    5     -9.54      0.00
   -6    6    5     -7.90      0.00
   -4    6    5     -1.15      0.00
   -2    6    5      5.96      0.00
    0    6    5      7.81      0.00
    2    6    5      3.57      0.00
    4    6    5     -2.42      0.00
    6    6    5     -5.71      0.00
    8    6    5     -5.32      0.00
   10    6    5     -2.73      0.00
   12    6    5      0.35      0.00
   14    6    5      2.50      0.00
   16    6    5      2.86      0.00
   18    6    5      1.82      0.00
  -23    7    5     -1.92      0.00
  -21    7    5     -0.85      0.00
  -19    7    5      2.21      0.00
  -17    7    5      4.85      0.00
  -15    7    5      4.35      0.00
  -13    7    5      0.36      0.00
  -11    7    5     -5.29      0.00
   -9    7    5    -10.06      0.00
   -7    7    5    -11.31      0.00
   -5    7    5     -7.68      0.00
   -3    7    5     -1.21      0.00
   -1    7    5      3.18      0.00
    1    7    5      2.30      0.00
    3    7    5     -2.17      0.00
    5    7    5     -6.02      0.00
    7    7    5     -6.82      0.00
    9    7    5     -4.94      0.00
   11    7    5     -1.86      0.00
   13    7    5      0.92      0.00
   15    7    5      2.22      0.00
   17    7    5      1.83      0.00
  -22    8    5     -1.63      0.00
  -20    8    5     -0.42      0.00
  -18    8    5      1.66      0.00
  -16    8    5      2.23      0.00
  -14    8    5     -0.10      0.00
  -12    8    5     -4.49      0.00
  -10    8    5     -9.00      0.00
   -8    8    5    -11.64      0.00
   -6    8    5    -10.73      0.00
   -4    8    5     -6.36      0.00
   -2    8    5     -1.51      0.00
    0    8    5      0.11      0.00
    2    8    5     -2.16      0.00
    4    8    5     -5.55      0.00
    6    8    5     -7.14      0.00
    8    8    5     -6.21      0.00
   10    8    5     -3.67      0.00
   12    8    5     -0.83      0.00
   14    8    5      1.10      0.00
   16    8    5      1.47      0.00
  -21    9    5     -0.99      0.00
  -19    9    5      0.02      0.00
  -17    9    5      0.79      0.00
  -15    9    5     -0.31      0.00
  -13    9    5     -3.37      0.00
  -11    9    5     -7.08      0.00
   -9    9    5     -9.97      0.00
   -7    9    5    -10.71      0.00
   -5    9    5     -8.59      0.00
   -3    9    5     -4.76      0.00
   -1    9    5     -2.07      0.00
    1    9    5     -2.36      0.00
    3    9    5     -4.60      0.00
    5    9    5     -6.28      0.00
    7    9    5     -6.08      0.00
    9    9    5     -4.35      0.00
   11    9    5     -2.05      0.00
   13    9    5     -0.11      0.00
   15    9    5      0.78      0.00
  -20   10    5     -0.19      0.00
  -18   10    5      0.40      0.00
  -16   10    5      0.09      0.00
  -14   10    5     -1.77      0.00
  -12   10    5     -4.53      0.00
  -10   10    5     -7.10      0.00
   -8   10    5     -8.56      0.00
   -6   10    5     -8.15      0.00
   -4   10    5     -5.91      0.00
   -2   10    5     -3.39      0.00
    0   10    5     -2.54      0.00
    2   10    5     -3.53      0.00
    4   10    5     -4.76      0.00
    6   10    5     -4.85      0.00
    8   10    5     -3.78      0.00
   10   10    5     -2.25      0.00
   12   10    5     -0.83      0.00
   14   10    5      0.06      0.00
  -19   11    5      0.54      0.00
  -17   11    5      0.74      0.00
  -15   11    5     -0.07      0.00
  -13   11    5     -1.81      0.00
  -11   11    5     -3.76      0.00
   -9   11    5     -5.29      0.00
   -7   11    5     -5.85      0.00
   -5   11    5     -5.06      0.00
   -3   11    5     -3.42      0.00
   -1   11    5     -2.32      0.00
    1   11    5     -2.51      0.00
    3   11    5     -3.22      0.00
    5   11    5     -3.29      0.00
    7   11    5     -2.54      0.00
    9   11    5     -1.57      0.00
   11   11    5     -0.82      0.00
   13   11    5     -0.33      0.00
  -16   12    5      0.99      0.00
  -14   12    5      0.26      0.00
  -12   12    5     -0.87      0.00
  -10   12    5     -2.00      0.00
   -8   12    5     -2.82      0.00
   -6   12    5     -2.95      0.00
   -4   12    5     -2.28      0.00
   -2   12    5     -1.50      0.00
    0   12    5     -1.44      0.00
    2   12    5     -1.90      0.00
    4   12    5     -2.00      0.00
    6   12    5     -1.40      0.00
    8   12    5     -0.67      0.00
   10   12    5     -0.32      0.00
   12   12    5     -0.27      0.00
  -15   13    5      1.07      0.00
  -13   13    5      0.70      0.00
  -11   13    5      0.20      0.00
   -9   13    5     -0.34      0.00
   -7   13    5     -0.73      0.00
   -5   13    5     -0.67      0.00
   -3   13    5     -0.33      0.00
   -1   13    5     -0.31      0.00
    1   13    5     -0.77      0.00
    3   13    5     -1.08      0.00
    5   13    5     -0.76      0.00
    7   13    5     -0.15      0.00
    9   13    5      0.12      0.00
  -12   14    5      0.85      0.00
  -10   14    5      0.76      0.00
   -8   14    5      0.58      0.00
   -6   14    5      0.50      0.00
   -4   14    5      0.62      0.00
   -2   14    5      0.62      0.00
    0   14    5      0.17      0.00
    2   14    5     -0.38      0.00
    4   14    5     -0.47      0.00
    6   14    5     -0.09      0.00
   -5   15    5      0.86      0.00
   -3   15    5      0.97      0.00
   -1   15    5      0.72      0.00
  -26    0    6     -2.80      0.00
  -24    0    6     -6.15      0.00
  -22    0    6     -9.63      0.00
  -20    0    6    -10.89      0.00
  -18    0    6     -7.78      0.00
  -16    0    6     -0.94      0.00
  -14    0    6      6.23      0.00
  -12    0    6      9.93      0.00
  -10    0    6      7.42      0.00
   -8    0    6     -2.06      0.00
   -6    0    6    -14.82      0.00
   -4    0    6    -22.68      0.00
   -2    0    6    -19.55      0.00
    0    0    6     -8.32      0.00
    2    0    6      1.81      0.00
    4    0    6      4.73      0.00
    6    0    6      1.69      0.00
    8    0    6     -2.71      0.00
   10    0    6     -5.54      0.00
   12    0    6     -6.28      0.00
   14    0    6     -5.43      0.00
   16    0    6     -3.81      0.00
   18    0    6     -2.20      0.00
   20    0    6     -1.02      0.00
  -27    1    6     -1.41      0.00
  -25    1    6     -4.03      0.00
  -23    1    6     -7.50      0.00
  -21    1    6    -10.09      0.00
  -19    1    6     -9.24      0.00
  -17    1    6     -3.99      0.00
  -15    1    6      3.45      0.00
  -13    1    6      9.25      0.00
  -11    1    6     10.19      0.00
   -9    1    6      4.43      0.00
   -7    1    6     -6.95      0.00
   -5    1    6    -17.91      0.00
   -3    1    6    -20.52      0.00
   -1    1    6    -12.87      0.00
    1    1    6     -1.68      0.00
    3    1    6      4.70      0.00
    5    1    6      4.05      0.00
    7    1    6     -0.07      0.00
    9    1    6     -3.76      0.00
   11    1    6     -5.52      0.00
   13    1    6     -5.52      0.00
   15    1    6     -4.39      0.00
   17    1    6     -2.90      0.00
   19    1    6     -1.62      0.00
  -26    2    6     -1.91      0.00
  -24    2    6     -4.62      0.00
  -22    2    6     -7.52      0.00
  -20    2    6     -8.39      0.00
  -18    2    6     -5.23      0.00
  -16    2    6      1.35      0.00
  -14    2    6      8.16      0.00
  -12    2    6     11.82      0.00
  -10    2    6     10.08      0.00
   -8    2    6      2.37      0.00
   -6    2    6     -8.28      0.00
   -4    2    6    -15.05      0.00
   -2    2    6    -12.79      0.00
    0    2    6     -3.91      0.00
    2    2    6      4.02      0.00
    4    2    6      6.04      0.00
    6    2    6      3.30      0.00
    8    2    6     -0.51      0.00
   10    2    6     -3.09      0.00
   12    2    6     -4.09      0.00
   14    2    6     -3.92      0.00
   16    2    6     -3.12      0.00
   18    2    6     -2.17      0.00
   20    2    6     -1.27      0.00
  -25    3    6     -1.97      0.00
  -23    3    6     -4.33      0.00
  -21    3    6     -6.00      0.00
  -19    3    6     -4.78      0.00
  -17    3    6      0.10      0.00
  -15    3    6      6.68      0.00
  -13    3    6     11.82      0.00
  -11    3    6     13.20      0.00
   -9    3    6      9.70      0.00
   -7    3    6      2.03      0.00
   -5    3    6     -5.70      0.00
   -3    3    6     -7.97      0.00
   -1    3    6     -3.39      0.00
    1    3    6      3.47      0.00
    3    3    6      7.08      0.00
    5    3    6      6.18      0.00
    7    3    6      3.16      0.00
    9    3    6      0.42      0.00
   11    3    6     -1.26      0.00
   13    3    6     -2.04      0.00
   15    3    6     -2.23      0.00
   17    3    6     -2.07      0.00
   19    3    6     -1.63      0.00
  -26    4    6     -0.24      0.00
  -24    4    6     -1.63      0.00
  -22    4    6     -3.19      0.00
  -20    4    6     -3.24      0.00
  -18    4    6     -0.29      0.00
  -16    4    6      5.03      0.00
  -14    4    6     10.31      0.00
  -12    4    6     13.36      0.00
  -10    4    6     13.09      0.00
   -8    4    6      9.23      0.00
   -6    4    6      3.32      0.00
   -4    4    6     -0.84      0.00
   -2    4    6     -0.26      0.00
    0    4    6      3.78      0.00
    2    4    6      7.22      0.00
    4    4    6      7.67      0.00
    6    4    6      5.95      0.00
    8    4    6      3.81      0.00
   10    4    6      2.09      0.00
   12    4    6      0.79      0.00
   14    4    6     -0.24      0.00
   16    4    6     -1.02      0.00
   18    4    6     -1.34      0.00
  -25    5    6     -0.05      0.00
  -23    5    6     -1.03      0.00
  -21    5    6     -1.48      0.00
  -19    5    6     -0.05      0.00
  -17    5    6      3.56      0.00
  -15    5    6      7.91      0.00
  -13    5    6     11.20      0.00
  -11    5    6     12.56      0.00
   -9    5    6     11.70      0.00
   -7    5    6      8.73      0.00
   -5    5    6      5.24      0.00
   -3    5    6      3.72      0.00
   -1    5    6      4.88      0.00
    1    5    6      6.85      0.00
    3    5    6      7.59      0.00
    5    5    6      6.95      0.00
    7    5    6      5.85      0.00
    9    5    6      4.74      0.00
   11    5    6      3.53      0.00
   13    5    6      2.11      0.00
   15    5    6      0.65      0.00
   17    5    6     -0.45      0.00
   19    5    6     -0.80      0.00
  -24    6    6      0.02      0.00
  -22    6    6     -0.31      0.00
  -20    6    6      0.34      0.00
  -18    6    6      2.48      0.00
  -16    6    6      5.45      0.00
  -14    6    6      7.99      0.00
  -12    6    6      9.53      0.00
  -10    6    6     10.12      0.00
   -8    6    6      9.60      0.00
   -6    6    6      8.03      0.00
   -4    6    6      6.45      0.00
   -2    6    6      5.94      0.00
    0    6    6      6.21      0.00
    2    6    6      6.30      0.00
    4    6    6      6.06      0.00
    6    6    6      5.88      0.00
    8    6    6      5.73      0.00
   10    6    6      5.16      0.00
   12    6    6      3.89      0.00
   14    6    6      2.16      0.00
   16    6    6      0.55      0.00
   18    6    6     -0.34      0.00
  -23    7    6      0.00      0.00
  -21    7    6      0.40      0.00
  -19    7    6      1.71      0.00
  -17    7    6      3.52      0.00
  -15    7    6      4.99      0.00
  -13    7    6      5.80      0.00
  -11    7    6      6.42      0.00
   -9    7    6      7.08      0.00
   -7    7    6      7.29      0.00
   -5    7    6      6.83      0.00
   -3    7    6      6.06      0.00
   -1    7    6      5.26      0.00
    1    7    6      4.39      0.00
    3    7    6      3.80      0.00
    5    7    6      4.01      0.00
    7    7    6      4.78      0.00
    9    7    6      5.16      0.00
   11    7    6      4.51      0.00
   13    7    6      2.93      0.00
   15    7    6      1.12      0.00
   17    7    6     -0.10      0.00
  -22    8    6      0.02      0.00
  -20    8    6      0.94      0.00
  -18    8    6      2.17      0.00
  -16    8    6      2.90      0.00
  -14    8    6      2.83      0.00
  -12    8    6      2.65      0.00
  -10    8    6      3.20      0.00
   -8    8    6      4.29      0.00
   -6    8    6      5.06      0.00
   -4    8    6      4.96      0.00
   -2    8    6      3.97      0.00
    0    8    6      2.38      0.00
    2    8    6      1.04      0.00
    4    8    6      0.96      0.00
    6    8    6      2.21      0.00
    8    8    6      3.62      0.00
   10    8    6      3.93      0.00
   12    8    6      2.89      0.00
   14    8    6      1.18      0.00
   16    8    6     -0.19      0.00
  -21    9    6      0.10      0.00
  -19    9    6      1.09      0.00
  -17    9    6      1.65      0.00
  -15    9    6      1.15      0.00
  -13    9    6      0.12      0.00
  -11    9    6     -0.20      0.00
   -9    9    6      0.73      0.00
   -7    9    6      2.18      0.00
   -5    9    6      2.98      0.00
   -3    9    6      2.49      0.00
   -1    9    6      0.74      0.00
    1    9    6     -1.33      0.00
    3    9    6     -2.22      0.00
    5    9    6     -1.14      0.00
    7    9    6      0.98      0.00
    9    9    6      2.43      0.00
   11    9    6      2.30      0.00
   13    9    6      1.01      0.00
   15    9    6     -0.36      0.00
  -20   10    6      0.14      0.00
  -18   10    6      0.79      0.00
  -16   10    6      0.47      0.00
  -14   10    6     -0.87      0.00
  -12   10    6     -2.08      0.00
  -10   10    6     -1.99      0.00
   -8   10    6     -0.66      0.00
   -6   10    6      0.76      0.00
   -4   10    6      1.05      0.00
   -2   10    6     -0.28      0.00
    0   10    6     -2.68      0.00
    2   10    6     -4.49      0.00
    4   10    6     -4.21      0.00
    6   10    6     -2.02      0.00
    8   10    6      0.35      0.00
   10   10    6      1.35      0.00
   12   10    6      0.82      0.00
   14   10    6     -0.32      0.00
  -19   11    6      0.04      0.00
  -17   11    6      0.14      0.00
  -15   11    6     -0.84      0.00
  -13   11    6     -2.39      0.00
  -11   11    6     -3.19      0.00
   -9   11    6     -2.57      0.00
   -7   11    6     -1.13      0.00
   -5   11    6     -0.18      0.00
   -3   11    6     -0.73      0.00
   -1   11    6     -2.83      0.00
    1   11    6     -5.19      0.00
    3   11    6     -5.96      0.00
    5   11    6     -4.43      0.00
    7   11    6     -1.77      0.00
    9   11    6      0.17      0.00
   11   11    6      0.56      0.00
  -16   12    6     -0.55      0.00
  -14   12    6     -1.75      0.00
  -12   12    6     -2.95      0.00
  -10   12    6     -3.14      0.00
   -8   12    6     -2.21      0.00
   -6   12    6     -1.07      0.00
   -4   12    6     -0.86      0.00
   -2   12    6     -2.15      0.00
    0   12    6     -4.37      0.00
    2   12    6     -5.90      0.00
    4   12    6     -5.41      0.00
    6   12    6     -3.25      0.00
    8   12    6     -0.99      0.00
   10   12    6      0.13      0.00
  -13   13    6     -1.93      0.00
  -11   13    6     -2.57      0.00
   -9   13    6     -2.30      0.00
   -7   13    6     -1.44      0.00
   -5   13    6     -0.84      0.00
   -3   13    6     -1.27      0.00
   -1   13    6     -2.76      0.00
    1   13    6     -4.36      0.00
    3   13    6     -4.75      0.00
    5   13    6     -3.53      0.00
    7   13    6     -1.66      0.00
  -10   14    6     -1.63      0.00
   -8   14    6     -1.25      0.00
   -6   14    6     -0.72      0.00
   -4   14    6     -0.61      0.00
   -2   14    6     -1.25      0.00
    0   14    6     -2.34      0.00
    2   14    6     -3.02      0.00
    4   14    6     -2.65      0.00
  -27    1    7     -0.29      0.00
  -25    1    7     -0.57      0.00
  -23    1    7     -0.62      0.00
  -21    1    7     -0.03      0.00
  -19    1    7      1.22      0.00
  -17    1    7      2.49      0.00
  -15    1    7      2.95      0.00
  -13    1    7      2.27      0.00
  -11    1    7      0.79      0.00
   -9    1    7     -0.81      0.00
   -7    1    7     -1.61      0.00
   -5    1    7     -0.97      0.00
   -3    1    7      0.80      0.00
   -1    1    7      2.28      0.00
    1    1    7      2.26      0.00
    3    1    7      0.87      0.00
    5    1    7     -0.70      0.00
    7    1    7     -1.59      0.00
    9    1    7     -1.75      0.00
   11    1    7     -1.47      0.00
   13    1    7     -0.93      0.00
   15    1    7     -0.33      0.00
   17    1    7      0.07      0.00
   19    1    7      0.19      0.00
  -26    2    7     -0.82      0.00
  -24    2    7     -1.29      0.00
  -22    2    7     -0.93      0.00
  -20    2    7      0.83      0.00
  -18    2    7      3.40      0.00
  -16    2    7      5.16      0.00
  -14    2    7      4.93      0.00
  -12    2    7      2.77      0.00
  -10    2    7     -0.30      0.00
   -8    2    7     -2.77      0.00
   -4    2    7     -0.57      0.00
   -2    2    7      2.89      0.00
    0    2    7      4.52      0.00
    2    2    7      3.11      0.00
    4    2    7      0.13      0.00
    6    2    7     -2.26      0.00
    8    2    7     -3.21      0.00
   10    2    7     -3.06      0.00
   12    2    7     -2.25      0.00
   14    2    7     -1.14      0.00
   16    2    7     -0.22      0.00
   18    2    7      0.20      0.00
  -25    3    7     -1.57      0.00
  -23    3    7     -1.94      0.00
  -21    3    7     -0.64      0.00
  -19    3    7      2.48      0.00
  -17    3    7      5.70      0.00
  -15    3    7      6.84      0.00
  -13    3    7      5.10      0.00
  -11    3    7      1.35      0.00
   -9    3    7     -2.67      0.00
   -7    3    7     -4.80      0.00
   -5    3    7     -3.31      0.00
   -3    3    7      1.14      0.00
   -1    3    7      5.15      0.00
    1    3    7      5.52      0.00
    3    3    7      2.40      0.00
    5    3    7     -1.42      0.00
    7    3    7     -3.71      0.00
    9    3    7     -4.21      0.00
   11    3    7     -3.52      0.00
   13    3    7     -2.18      0.00
   15    3    7     -0.81      0.00
   17    3    7     -0.02      0.00
  -26    4    7     -1.35      0.00
  -24    4    7     -2.40      0.00
  -22    4    7     -2.20      0.00
  -20    4    7      0.39      0.00
  -18    4    7      4.45      0.00
  -16    4    7      7.30      0.00
  -14    4    7      6.95      0.00
  -12    4    7      3.57      0.00
  -10    4    7     -1.20      0.00
   -8    4    7     -5.13      0.00
   -6    4    7     -5.75      0.00
   -4    4    7     -2.09      0.00
   -2    4    7      3.48      0.00
    0    4    7      6.58      0.00
    2    4    7      5.09      0.00
    4    4    7      0.89      0.00
    6    4    7     -2.79      0.00
    8    4    7     -4.43      0.00
   10    4    7     -4.29      0.00
   12    4    7     -3.06      0.00
   14    4    7     -1.47      0.00
   16    4    7     -0.33      0.00
   18    4    7      0.02      0.00
  -25    5    7     -2.11      0.00
  -23    5    7     -3.01      0.00
  -21    5    7     -1.78      0.00
  -19    5    7      1.99      0.00
  -17    5    7      6.13      0.00
  -15    5    7      7.69      0.00
  -13    5    7      5.64      0.00
  -11    5    7      1.13      0.00
   -9    5    7     -3.75      0.00
   -7    5    7     -6.51      0.00
   -5    5    7     -5.00      0.00
   -3    5    7      0.30      0.00
   -1    5    7      5.55      0.00
    1    5    7      6.78      0.00
    3    5    7      3.73      0.00
    5    5    7     -0.59      0.00
    7    5    7     -3.45      0.00
    9    5    7     -4.23      0.00
   11    5    7     -3.46      0.00
   13    5    7     -1.94      0.00
   15    5    7     -0.57      0.00
   17    5    7      0.00      0.00
  -24    6    7     -2.77      0.00
  -22    6    7     -3.06      0.00
  -20    6    7     -0.64      0.00
  -18    6    7      3.69      0.00
  -16    6    7      6.93      0.00
  -14    6    7      6.79      0.00
  -12    6    7      3.45      0.00
  -10    6    7     -1.32      0.00
   -8    6    7     -5.31      0.00
   -6    6    7     -6.17      0.00
   -4    6    7     -2.72      0.00
   -2    6    7      2.94      0.00
    0    6    7      6.56      0.00
    2    6    7      5.74      0.00
    4    6    7      2.00      0.00
    6    6    7     -1.58      0.00
    8    6    7     -3.33      0.00
   10    6    7     -3.27      0.00
   12    6    7     -2.12      0.00
   14    6    7     -0.73      0.00
   16    6    7      0.06      0.00
  -23    7    7     -3.02      0.00
  -21    7    7     -2.38      0.00
  -19    7    7      0.87      0.00
  -17    7    7      4.78      0.00
  -15    7    7      6.47      0.00
  -13    7    7      4.88      0.00
  -11    7    7      1.13      0.00
   -9    7    7     -2.95      0.00
   -7    7    7     -5.34      0.00
   -5    7    7     -4.23      0.00
   -3    7    7      0.13      0.00
   -1    7    7      4.66      0.00
    1    7    7      5.98      0.00
    3    7    7      3.75      0.00
    5    7    7      0.35      0.00
    7    7    7     -1.95      0.00
    9    7    7     -2.58      0.00
   11    7    7     -1.97      0.00
   13    7    7     -0.84      0.00
   15    7    7      0.05      0.00
  -22    8    7     -2.69      0.00
  -20    8    7     -1.22      0.00
  -18    8    7      2.08      0.00
  -16    8    7      4.78      0.00
  -14    8    7      4.94      0.00
  -12    8    7      2.70      0.00
  -10    8    7     -0.55      0.00
   -8    8    7     -3.29      0.00
   -6    8    7     -3.92      0.00
   -4    8    7     -1.61      0.00
   -2    8    7      2.24      0.00
    0    8    7      4.63      0.00
    2    8    7      3.98      0.00
    4    8    7      1.47      0.00
    6    8    7     -0.75      0.00
    8    8    7     -1.69      0.00
   10    8    7     -1.56      0.00
   12    8    7     -0.85      0.00
   14    8    7     -0.10      0.00
  -21    9    7     -1.89      0.00
  -19    9    7     -0.05      0.00
  -17    9    7      2.53      0.00
  -15    9    7      3.82      0.00
  -13    9    7      3.10      0.00
  -11    9    7      1.11      0.00
   -9    9    7     -1.08      0.00
   -7    9    7     -2.40      0.00
   -5    9    7     -1.83      0.00
   -3    9    7      0.49      0.00
   -1    9    7      2.72      0.00
    1    9    7      3.02      0.00
    3    9    7      1.52      0.00
    5    9    7     -0.17      0.00
    7    9    7     -0.99      0.00
    9    9    7     -1.01      0.00
   11    9    7     -0.68      0.00
   13    9    7     -0.25      0.00
  -20   10    7     -0.94      0.00
  -18   10    7      0.71      0.00
  -16   10    7      2.28      0.00
  -14   10    7      2.63      0.00
  -12   10    7      1.85      0.00
  -10   10    7      0.59      0.00
   -8   10    7     -0.58      0.00
   -6   10    7     -0.96      0.00
   -4   10    7     -0.09      0.00
   -2   10    7      1.30      0.00
    0   10    7      1.79      0.00
    2   10    7      0.97      0.00
    4   10    7     -0.17      0.00
    6   10    7     -0.66      0.00
    8   10    7     -0.54      0.00
   10   10    7     -0.35      0.00
   12   10    7     -0.23      0.00
  -17   11    7      1.03      0.00
  -15   11    7      1.82      0.00
  -13   11    7      1.88      0.00
  -11   11    7      1.49      0.00
   -9   11    7      0.85      0.00
   -7   11    7      0.26      0.00
   -5   11    7      0.20      0.00
   -3   11    7      0.72      0.00
   -1   11    7      1.01      0.00
    1   11    7      0.50      0.00
    3   11    7     -0.30      0.00
    5   11    7     -0.56      0.00
    7   11    7     -0.25      0.00
    9   11    7      0.02      0.00
  -16   12    7      1.05      0.00
  -14   12    7      1.49      0.00
  -12   12    7      1.64      0.00
  -10   12    7      1.54      0.00
   -8   12    7      1.15      0.00
   -6   12    7      0.75      0.00
   -4   12    7      0.70      0.00
   -2   12    7      0.75      0.00
    0   12    7      0.40      0.00
    2   12    7     -0.21      0.00
    4   12    7     -0.44      0.00
    6   12    7     -0.11      0.00
    8   12    7      0.26      0.00
  -13   13    7      1.23      0.00
  -11   13    7      1.46      0.00
   -9   13    7      1.38      0.00
   -7   13    7      1.03      0.00
   -5   13    7      0.77      0.00
   -3   13    7      0.71      0.00
   -1   13    7      0.52      0.00
    1   13    7      0.08      0.00
    3   13    7     -0.21      0.00
    5   13    7     -0.02      0.00
   -8   14    7      0.86      0.00
   -6   14    7      0.64      0.00
   -4   14    7      0.59      0.00
   -2   14    7      0.57      0.00
    0   14    7      0.33      0.00
  -26    0    8     -0.23      0.00
  -24    0    8     -2.77      0.00
  -22    0    8     -7.56      0.00
  -20    0    8    -12.69      0.00
  -18    0    8    -14.43      0.00
  -16    0    8    -11.07      0.00
  -14    0    8     -5.01      0.00
  -12    0    8     -0.15      0.00
  -10    0    8      1.07      0.00
   -8    0    8     -2.10      0.00
   -6    0    8     -8.60      0.00
   -4    0    8    -14.64      0.00
   -2    0    8    -15.74      0.00
    0    0    8    -11.10      0.00
    2    0    8     -4.47      0.00
    4    0    8      0.01      0.00
    6    0    8      1.43      0.00
    8    0    8      1.29      0.00
   10    0    8      0.88      0.00
   12    0    8      0.47      0.00
   14    0    8      0.08      0.00
   16    0    8     -0.16      0.00
  -25    1    8     -0.94      0.00
  -23    1    8     -4.38      0.00
  -21    1    8     -9.50      0.00
  -19    1    8    -13.21      0.00
  -17    1    8    -12.36      0.00
  -15    1    8     -7.32      0.00
  -13    1    8     -1.62      0.00
  -11    1    8      1.53      0.00
   -9    1    8      0.66      0.00
   -7    1    8     -4.21      0.00
   -5    1    8    -10.80      0.00
   -3    1    8    -14.68      0.00
   -1    1    8    -12.85      0.00
    1    1    8     -6.99      0.00
    3    1    8     -1.46      0.00
    5    1    8      1.19      0.00
    7    1    8      1.56      0.00
    9    1    8      1.21      0.00
   11    1    8      0.82      0.00
   13    1    8      0.43      0.00
   15    1    8      0.10      0.00
   17    1    8     -0.06      0.00
  -26    2    8      0.31      0.00
  -24    2    8     -1.35      0.00
  -22    2    8     -5.09      0.00
  -20    2    8     -9.35      0.00
  -18    2    8    -10.77      0.00
  -16    2    8     -7.76      0.00
  -14    2    8     -2.43      0.00
  -12    2    8      1.86      0.00
  -10    2    8      3.09      0.00
   -8    2    8      0.62      0.00
   -6    2    8     -4.75      0.00
   -4    2    8     -9.91      0.00
   -2    2    8    -11.11      0.00
    0    2    8     -7.63      0.00
    2    2    8     -2.52      0.00
    4    2    8      0.89      0.00
    6    2    8      1.91      0.00
    8    2    8      1.76      0.00
   10    2    8      1.43      0.00
   12    2    8      1.10      0.00
   14    2    8      0.74      0.00
   16    2    8      0.42      0.00
  -25    3    8      0.41      0.00
  -23    3    8     -1.37      0.00
  -21    3    8     -4.66      0.00
  -19    3    8     -7.17      0.00
  -17    3    8     -6.30      0.00
  -15    3    8     -2.31      0.00
  -13    3    8      2.11      0.00
  -11    3    8      4.65      0.00
   -9    3    8      4.36      0.00
   -7    3    8      1.18      0.00
   -5    3    8     -3.46      0.00
   -3    3    8     -6.50      0.00
   -1    3    8     -5.80      0.00
    1    3    8     -2.42      0.00
    3    3    8      0.80      0.00
    5    3    8      2.30      0.00
    7    3    8      2.48      0.00
    9    3    8      2.27      0.00
   11    3    8      2.00      0.00
   13    3    8      1.63      0.00
   15    3    8      1.16      0.00
   17    3    8      0.69      0.00
  -24    4    8      0.50      0.00
  -22    4    8     -1.10      0.00
  -20    4    8     -3.28      0.00
  -18    4    8     -3.76      0.00
  -16    4    8     -1.42      0.00
  -14    4    8      2.30      0.00
  -12    4    8      5.25      0.00
  -10    4    8      6.34      0.00
   -8    4    8      5.24      0.00
   -6    4    8      2.25      0.00
   -4    4    8     -0.96      0.00
   -2    4    8     -2.20      0.00
    0    4    8     -0.97      0.00
    2    4    8      1.17      0.00
    4    4    8      2.62      0.00
    6    4    8      3.13      0.00
    8    4    8      3.17      0.00
   10    4    8      3.02      0.00
   12    4    8      2.64      0.00
   14    4    8      2.01      0.00
   16    4    8      1.28      0.00
  -25    5    8      0.67      0.00
  -23    5    8      0.44      0.00
  -21    5    8     -0.63      0.00
  -19    5    8     -1.37      0.00
  -17    5    8     -0.31      0.00
  -15    5    8      2.31      0.00
  -13    5    8      4.97      0.00
  -11    5    8      6.59      0.00
   -9    5    8      6.85      0.00
   -7    5    8      5.63      0.00
   -5    5    8      3.43      0.00
   -3    5    8      1.63      0.00
   -1    5    8      1.26      0.00
    1    5    8      1.97      0.00
    3    5    8      2.79      0.00
    5    5    8      3.34      0.00
    7    5    8      3.70      0.00
    9    5    8      3.83      0.00
   11    5    8      3.56      0.00
   13    5    8      2.84      0.00
   15    5    8      1.84      0.00
  -24    6    8      0.46      0.00
  -22    6    8      0.34      0.00
  -20    6    8      0.01      0.00
  -18    6    8      0.44      0.00
  -16    6    8      2.02      0.00
  -14    6    8      3.96      0.00
  -12    6    8      5.44      0.00
  -10    6    8      6.26      0.00
   -8    6    8      6.32      0.00
   -6    6    8      5.50      0.00
   -4    6    8      4.23      0.00
   -2    6    8      3.29      0.00
    0    6    8      2.87      0.00
    2    6    8      2.74      0.00
    4    6    8      2.87      0.00
    6    6    8      3.35      0.00
    8    6    8      3.90      0.00
   10    6    8      3.99      0.00
   12    6    8      3.38      0.00
   14    6    8      2.27      0.00
  -23    7    8      0.25      0.00
  -21    7    8      0.35      0.00
  -19    7    8      0.65      0.00
  -17    7    8      1.48      0.00
  -15    7    8      2.56      0.00
  -13    7    8      3.43      0.00
  -11    7    8      4.11      0.00
   -9    7    8      4.74      0.00
   -7    7    8      5.07      0.00
   -5    7    8      4.87      0.00
   -3    7    8      4.28      0.00
   -1    7    8      3.45      0.00
    1    7    8      2.48      0.00
    3    7    8      1.83      0.00
    5    7    8      2.00      0.00
    7    7    8      2.81      0.00
    9    7    8      3.46      0.00
   11    7    8      3.32      0.00
   13    7    8      2.40      0.00
  -22    8    8      0.19      0.00
  -20    8    8      0.49      0.00
  -18    8    8      0.94      0.00
  -16    8    8      1.33      0.00
  -14    8    8      1.38      0.00
  -12    8    8      1.37      0.00
  -10    8    8      1.81      0.00
   -8    8    8      2.70      0.00
   -6    8    8      3.53      0.00
   -4    8    8      3.84      0.00
   -2    8    8      3.35      0.00
    0    8    8      2.04      0.00
    2    8    8      0.58      0.00
    4    8    8      0.02      0.00
    6    8    8      0.70      0.00
    8    8    8      1.83      0.00
   10    8    8      2.40      0.00
   12    8    8      2.04      0.00
  -21    9    8      0.22      0.00
  -19    9    8      0.54      0.00
  -17    9    8      0.61      0.00
  -15    9    8      0.08      0.00
  -13    9    8     -0.80      0.00
  -11    9    8     -1.17      0.00
   -9    9    8     -0.50      0.00
   -7    9    8      0.87      0.00
   -5    9    8      2.12      0.00
   -3    9    8      2.47      0.00
   -1    9    8      1.46      0.00
    1    9    8     -0.43      0.00
    3    9    8     -1.86      0.00
    5    9    8     -1.76      0.00
    7    9    8     -0.48      0.00
    9    9    8      0.75      0.00
   11    9    8      1.16      0.00
  -18   10    8      0.34      0.00
  -16   10    8     -0.24      0.00
  -14   10    8     -1.59      0.00
  -12   10    8     -2.89      0.00
  -10   10    8     -3.07      0.00
   -8   10    8     -1.93      0.00
   -6   10    8     -0.20      0.00
   -4   10    8      1.01      0.00
   -2   10    8      0.78      0.00
    0   10    8     -0.96      0.00
    2   10    8     -2.98      0.00
    4   10    8     -3.68      0.00
    6   10    8     -2.70      0.00
    8   10    8     -1.10      0.00
   10   10    8     -0.01      0.00
  -17   11    8     -0.06      0.00
  -15   11    8     -1.17      0.00
  -13   11    8     -2.83      0.00
  -11   11    8     -3.91      0.00
   -9   11    8     -3.60      0.00
   -7   11    8     -2.13      0.00
   -5   11    8     -0.50      0.00
   -3   11    8      0.09      0.00
   -1   11    8     -1.00      0.00
    1   11    8     -3.05      0.00
    3   11    8     -4.42      0.00
    5   11    8     -4.05      0.00
    7   11    8     -2.51      0.00
  -14   12    8     -1.64      0.00
  -12   12    8     -3.02      0.00
  -10   12    8     -3.52      0.00
   -8   12    8     -2.81      0.00
   -6   12    8     -1.42      0.00
   -4   12    8     -0.42      0.00
   -2   12    8     -0.72      0.00
    0   12    8     -2.28      0.00
    2   12    8     -3.87      0.00
    4   12    8     -4.14      0.00
    6   12    8     -3.01      0.00
  -11   13    8     -2.20      0.00
   -9   13    8     -2.19      0.00
   -7   13    8     -1.44      0.00
   -5   13    8     -0.56      0.00
   -3   13    8     -0.34      0.00
   -1   13    8     -1.17      0.00
    1   13    8     -2.49      0.00
  -25    1    9     -0.47      0.00
  -23    1    9     -1.44      0.00
  -21    1    9     -2.12      0.00
  -19    1    9     -1.88      0.00
  -17    1    9     -0.86      0.00
  -15    1    9      0.00      0.00
  -13    1    9     -0.10      0.00
  -11    1    9     -1.25      0.00
   -9    1    9     -2.82      0.00
   -7    1    9     -3.93      0.00
   -5    1    9     -3.93      0.00
   -3    1    9     -2.80      0.00
   -1    1    9     -1.37      0.00
    1    1    9     -0.59      0.00
    3    1    9     -0.71      0.00
    5    1    9     -1.20      0.00
    7    1    9     -1.49      0.00
    9    1    9     -1.43      0.00
   11    1    9     -1.17      0.00
   13    1    9     -0.80      0.00
   15    1    9     -0.41      0.00
  -26    2    9     -0.34      0.00
  -24    2    9     -1.87      0.00
  -22    2    9     -3.53      0.00
  -20    2    9     -3.94      0.00
  -18    2    9     -2.55      0.00
  -16    2    9     -0.49      0.00
  -14    2    9      0.43      0.00
  -12    2    9     -0.68      0.00
  -10    2    9     -3.28      0.00
   -8    2    9     -5.97      0.00
   -6    2    9     -7.23      0.00
   -4    2    9     -6.24      0.00
   -2    2    9     -3.70      0.00
    0    2    9     -1.43      0.00
    2    2    9     -0.79      0.00
    4    2    9     -1.49      0.00
    6    2    9     -2.35      0.00
    8    2    9     -2.65      0.00
   10    2    9     -2.41      0.00
   12    2    9     -1.85      0.00
   14    2    9     -1.13      0.00
  -25    3    9     -1.56      0.00
  -23    3    9     -3.79      0.00
  -21    3    9     -5.24      0.00
  -19    3    9     -4.40      0.00
  -17    3    9     -1.68      0.00
  -15    3    9      0.71      0.00
  -13    3    9      0.83      0.00
  -11    3    9     -1.55      0.00
   -9    3    9     -5.20      0.00
   -7    3    9     -8.18      0.00
   -5    3    9     -8.70      0.00
   -3    3    9     -6.34      0.00
   -1    3    9     -2.83      0.00
    1    3    9     -0.64      0.00
    3    3    9     -0.72      0.00
    5    3    9     -1.98      0.00
    7    3    9     -2.97      0.00
    9    3    9     -3.18      0.00
   11    3    9     -2.76      0.00
   13    3    9     -1.92      0.00
   15    3    9     -1.00      0.00
  -24    4    9     -3.08      0.00
  -22    4    9     -5.28      0.00
  -20    4    9     -5.54      0.00
  -18    4    9     -3.13      0.00
  -16    4    9      0.27      0.00
  -14    4    9      2.07      0.00
  -12    4    9      1.03      0.00
  -10    4    9     -2.32      0.00
   -8    4    9     -6.32      0.00
   -6    4    9     -8.76      0.00
   -4    4    9     -7.95      0.00
   -2    4    9     -4.40      0.00
    0    4    9     -0.76      0.00
    2    4    9      0.59      0.00
    4    4    9     -0.34      0.00
    6    4    9     -1.93      0.00
    8    4    9     -2.90      0.00
   10    4    9     -2.99      0.00
   12    4    9     -2.39      0.00
   14    4    9     -1.43      0.00
  -23    5    9     -4.16      0.00
  -21    5    9     -5.46      0.00
  -19    5    9     -4.13      0.00
  -17    5    9     -0.69      0.00
  -15    5    9      2.39      0.00
  -13    5    9      3.05      0.00
  -11    5    9      0.98      0.00
   -9    5    9     -2.78      0.00
   -7    5    9     -6.37      0.00
   -5    5    9     -7.52      0.00
   -3    5    9     -5.22      0.00
   -1    5    9     -1.12      0.00
    1    5    9      1.74      0.00
    3    5    9      1.88      0.00
    5    5    9      0.29      0.00
    7    5    9     -1.34      0.00
    9    5    9     -2.16      0.00
   11    5    9     -2.11      0.00
   13    5    9     -1.46      0.00
  -24    6    9     -2.44      0.00
  -22    6    9     -4.24      0.00
  -20    6    9     -4.19      0.00
  -18    6    9     -1.62      0.00
  -16    6    9      1.84      0.00
  -14    6    9      3.81      0.00
  -12    6    9      3.28      0.00
  -10    6    9      0.64      0.00
   -8    6    9     -2.85      0.00
   -6    6    9     -5.21      0.00
   -4    6    9     -4.61      0.00
   -2    6    9     -1.22      0.00
    0    6    9      2.39      0.00
    2    6    9      3.78      0.00
    4    6    9      2.80      0.00
    6    6    9      1.00      0.00
    8    6    9     -0.37      0.00
   10    6    9     -0.98      0.00
   12    6    9     -0.90      0.00
  -23    7    9     -2.43      0.00
  -21    7    9     -3.33      0.00
  -19    7    9     -2.07      0.00
  -17    7    9      0.87      0.00
  -15    7    9      3.44      0.00
  -13    7    9      4.10      0.00
  -11    7    9      2.75      0.00
   -9    7    9      0.17      0.00
   -7    7    9     -2.29      0.00
   -5    7    9     -2.87      0.00
   -3    7    9     -0.74      0.00
   -1    7    9      2.66      0.00
    1    7    9      4.81      0.00
    3    7    9      4.64      0.00
    5    7    9      3.14      0.00
    7    7    9      1.65      0.00
    9    7    9      0.67      0.00
   11    7    9      0.16      0.00
  -20    8    9     -1.90      0.00
  -18    8    9     -0.04      0.00
  -16    8    9      2.40      0.00
  -14    8    9      3.72      0.00
  -12    8    9      3.38      0.00
  -10    8    9      1.84      0.00
   -8    8    9     -0.03      0.00
   -6    8    9     -0.97      0.00
   -4    8    9      0.10      0.00
   -2    8    9      2.70      0.00
    0    8    9      4.91      0.00
    2    8    9      5.28      0.00
    4    8    9      4.24      0.00
    6    8    9      3.00      0.00
    8    8    9      2.08      0.00
   10    8    9      1.32      0.00
  -19    9    9     -0.56      0.00
  -17    9    9      1.22      0.00
  -15    9    9      2.70      0.00
  -13    9    9      2.99      0.00
  -11    9    9      2.24      0.00
   -9    9    9      1.07      0.00
   -7    9    9      0.27      0.00
   -5    9    9      0.71      0.00
   -3    9    9      2.46      0.00
   -1    9    9      4.28      0.00
    1    9    9      4.81      0.00
    3    9    9      4.08      0.00
    5    9    9      3.15      0.00
    7    9    9      2.58      0.00
    9    9    9      2.03      0.00
  -18   10    9      0.31      0.00
  -16   10    9      1.54      0.00
  -14   10    9      2.13      0.00
  -12   10    9      1.91      0.00
  -10   10    9      1.26      0.00
   -8   10    9      0.70      0.00
   -6   10    9      0.81      0.00
   -4   10    9      1.86      0.00
   -2   10    9      3.18      0.00
    0   10    9      3.64      0.00
    2   10    9      3.05      0.00
    4   10    9      2.28      0.00
    6   10    9      2.03      0.00
    8   10    9      1.93      0.00
  -15   11    9      1.19      0.00
  -13   11    9      1.28      0.00
  -11   11    9      1.00      0.00
   -9   11    9      0.64      0.00
   -7   11    9      0.55      0.00
   -5   11    9      1.06      0.00
   -3   11    9      1.90      0.00
   -1   11    9      2.27      0.00
    1   11    9      1.78      0.00
    3   11    9      1.07      0.00
    5   11    9      0.91      0.00
  -12   12    9      0.57      0.00
  -10   12    9      0.39      0.00
   -8   12    9      0.24      0.00
   -6   12    9      0.36      0.00
   -4   12    9      0.80      0.00
   -2   12    9      1.09      0.00
    0   12    9      0.78      0.00
    2   12    9      0.16      0.00
   -7   13    9     -0.04      0.00
   -5   13    9      0.12      0.00
   -3   13    9      0.33      0.00
  -24    0   10      2.01      0.00
  -22    0   10      0.41      0.00
  -20    0   10     -3.53      0.00
  -18    0   10     -6.82      0.00
  -16    0   10     -6.53      0.00
  -14    0   10     -2.99      0.00
  -12    0   10      1.25      0.00
  -10    0   10      4.07      0.00
   -8    0   10      4.29      0.00
   -6    0   10      1.48      0.00
   -4    0   10     -3.02      0.00
   -2    0   10     -6.25      0.00
    0    0   10     -6.33      0.00
    2    0   10     -4.20      0.00
    4    0   10     -2.08      0.00
    6    0   10     -0.97      0.00
    8    0   10     -0.45      0.00
   10    0   10     -0.01      0.00
   12    0   10      0.33      0.00
   14    0   10      0.41      0.00
  -25    1   10      1.85      0.00
  -23    1   10      1.62      0.00
  -21    1   10     -1.25      0.00
  -19    1   10     -5.21      0.00
  -17    1   10     -6.82      0.00
  -15    1   10     -4.66      0.00
  -13    1   10     -0.52      0.00
  -11    1   10      3.10      0.00
   -9    1   10      4.67      0.00
   -7    1   10      3.35      0.00
   -5    1   10     -0.54      0.00
   -3    1   10     -4.74      0.00
   -1    1   10     -6.50      0.00
    1    1   10     -5.33      0.00
    3    1   10     -3.05      0.00
    5    1   10     -1.42      0.00
    7    1   10     -0.66      0.00
    9    1   10     -0.20      0.00
   11    1   10      0.18      0.00
   13    1   10      0.36      0.00
  -24    2   10      2.04      0.00
  -22    2   10      0.76      0.00
  -20    2   10     -2.68      0.00
  -18    2   10     -5.53      0.00
  -16    2   10     -5.11      0.00
  -14    2   10     -1.81      0.00
  -12    2   10      2.00      0.00
  -10    2   10      4.47      0.00
   -8    2   10      4.59      0.00
   -6    2   10      1.98      0.00
   -4    2   10     -2.20      0.00
   -2    2   10     -5.36      0.00
    0    2   10     -5.75      0.00
    2    2   10     -4.07      0.00
    4    2   10     -2.16      0.00
    6    2   10     -0.98      0.00
    8    2   10     -0.37      0.00
   10    2   10      0.01      0.00
   12    2   10      0.21      0.00
   14    2   10      0.24      0.00
  -25    3   10      1.67      0.00
  -23    3   10      1.85      0.00
  -21    3   10     -0.16      0.00
  -19    3   10     -3.15      0.00
  -17    3   10     -4.26      0.00
  -15    3   10     -2.38      0.00
  -13    3   10      0.93      0.00
  -11    3   10      3.69      0.00
   -9    3   10      4.83      0.00
   -7    3   10      3.72      0.00
   -5    3   10      0.53      0.00
   -3    3   10     -3.06      0.00
   -1    3   10     -4.92      0.00
    1    3   10     -4.50      0.00
    3    3   10     -2.96      0.00
    5    3   10     -1.56      0.00
    7    3   10     -0.68      0.00
    9    3   10     -0.19      0.00
   11    3   10      0.03      0.00
   13    3   10      0.08      0.00
  -24    4   10      1.79      0.00
  -22    4   10      1.44      0.00
  -20    4   10     -0.60      0.00
  -18    4   10     -2.41      0.00
  -16    4   10     -2.05      0.00
  -14    4   10      0.16      0.00
  -12    4   10      2.58      0.00
  -10    4   10      4.10      0.00
   -8    4   10      4.15      0.00
   -6    4   10      2.42      0.00
   -4    4   10     -0.49      0.00
   -2    4   10     -2.96      0.00
    0    4   10     -3.82      0.00
    2    4   10     -3.27      0.00
    4    4   10     -2.23      0.00
    6    4   10     -1.28      0.00
    8    4   10     -0.60      0.00
   10    4   10     -0.23      0.00
   12    4   10     -0.10      0.00
  -23    5   10      1.71      0.00
  -21    5   10      1.14      0.00
  -19    5   10     -0.29      0.00
  -17    5   10     -0.89      0.00
  -15    5   10      0.04      0.00
  -13    5   10      1.62      0.00
  -11    5   10      2.89      0.00
   -9    5   10      3.44      0.00
   -7    5   10      2.93      0.00
   -5    5   10      1.28      0.00
   -3    5   10     -0.77      0.00
   -1    5   10     -2.22      0.00
    1    5   10     -2.71      0.00
    3    5   10     -2.53      0.00
    5    5   10     -2.00      0.00
    7    5   10     -1.32      0.00
    9    5   10     -0.71      0.00
   11    5   10     -0.35      0.00
  -22    6   10      1.55      0.00
  -20    6   10      1.12      0.00
  -18    6   10      0.49      0.00
  -16    6   10      0.57      0.00
  -14    6   10      1.22      0.00
  -12    6   10      1.86      0.00
  -10    6   10      2.27      0.00
   -8    6   10      2.35      0.00
   -6    6   10      1.81      0.00
   -4    6   10      0.73      0.00
   -2    6   10     -0.46      0.00
    0    6   10     -1.46      0.00
    2    6   10     -2.17      0.00
    4    6   10     -2.45      0.00
    6    6   10     -2.15      0.00
    8    6   10     -1.46      0.00
   10    6   10     -0.78      0.00
  -21    7   10      1.35      0.00
  -19    7   10      1.27      0.00
  -17    7   10      1.22      0.00
  -15    7   10      1.34      0.00
  -13    7   10      1.36      0.00
  -11    7   10      1.30      0.00
   -9    7   10      1.34      0.00
   -7    7   10      1.39      0.00
   -5    7   10      1.21      0.00
   -3    7   10      0.75      0.00
   -1    7   10     -0.07      0.00
    1    7   10     -1.22      0.00
    3    7   10     -2.30      0.00
    5    7   10     -2.69      0.00
    7    7   10     -2.22      0.00
    9    7   10     -1.36      0.00
  -20    8   10      1.12      0.00
  -18    8   10      1.37      0.00
  -16    8   10      1.50      0.00
  -14    8   10      1.27      0.00
  -12    8   10      0.77      0.00
  -10    8   10      0.44      0.00
   -8    8   10      0.54      0.00
   -6    8   10      0.89      0.00
   -4    8   10      1.18      0.00
   -2    8   10      0.97      0.00
    0    8   10     -0.06      0.00
    2    8   10     -1.57      0.00
    4    8   10     -2.64      0.00
    6    8   10     -2.65      0.00
    8    8   10     -1.84      0.00
  -19    9   10      0.87      0.00
  -17    9   10      1.26      0.00
  -15    9   10      1.19      0.00
  -13    9   10      0.54      0.00
  -11    9   10     -0.17      0.00
   -9    9   10     -0.36      0.00
   -7    9   10      0.12      0.00
   -5    9   10      0.93      0.00
   -3    9   10      1.43      0.00
   -1    9   10      0.95      0.00
    1    9   10     -0.52      0.00
    3    9   10     -2.03      0.00
    5    9   10     -2.55      0.00
    7    9   10     -2.00      0.00
  -16   10   10      0.89      0.00
  -14   10   10      0.42      0.00
  -12   10   10     -0.48      0.00
  -10   10   10     -1.04      0.00
   -8   10   10     -0.77      0.00
   -6   10   10      0.22      0.00
   -4   10   10      1.28      0.00
   -2   10   10      1.51      0.00
    0   10   10      0.49      0.00
    2   10   10     -1.09      0.00
    4   10   10     -2.00      0.00
    6   10   10     -1.77      0.00
  -13   11   10     -0.48      0.00
  -11   11   10     -1.30      0.00
   -9   11   10     -1.41      0.00
   -7   11   10     -0.61      0.00
   -5   11   10      0.65      0.00
   -3   11   10      1.48      0.00
   -1   11   10      1.13      0.00
    1   11   10     -0.17      0.00
    3   11   10     -1.26      0.00
  -10   12   10     -1.50      0.00
   -8   12   10     -1.13      0.00
   -6   12   10     -0.09      0.00
   -4   12   10      0.96      0.00
   -2   12   10      1.19      0.00
  -23    1   11     -1.30      0.00
  -21    1   11     -2.21      0.00
  -19    1   11     -2.48      0.00
  -17    1   11     -1.92      0.00
  -15    1   11     -1.07      0.00
  -13    1   11     -0.69      0.00
  -11    1   11     -1.07      0.00
   -9    1   11     -1.95      0.00
   -7    1   11     -2.82      0.00
   -5    1   11     -3.18      0.00
   -3    1   11     -2.81      0.00
   -1    1   11     -1.93      0.00
    1    1   11     -1.11      0.00
    3    1   11     -0.73      0.00
    5    1   11     -0.73      0.00
    7    1   11     -0.81      0.00
    9    1   11     -0.76      0.00
   11    1   11     -0.57      0.00
  -24    2   11     -1.40      0.00
  -22    2   11     -3.13      0.00
  -20    2   11     -4.35      0.00
  -18    2   11     -4.08      0.00
  -16    2   11     -2.64      0.00
  -14    2   11     -1.37      0.00
  -12    2   11     -1.30      0.00
  -10    2   11     -2.46      0.00
   -8    2   11     -4.17      0.00
   -6    2   11     -5.49      0.00
   -4    2   11     -5.61      0.00
   -2    2   11     -4.41      0.00
    0    2   11     -2.67      0.00
    2    2   11     -1.44      0.00
    4    2   11     -1.12      0.00
    6    2   11     -1.31      0.00
    8    2   11     -1.44      0.00
   10    2   11     -1.30      0.00
   12    2   11     -0.89      0.00
  -23    3   11     -2.64      0.00
  -21    3   11     -4.70      0.00
  -19    3   11     -5.39      0.00
  -17    3   11     -4.15      0.00
  -15    3   11     -2.17      0.00
  -13    3   11     -1.12      0.00
  -11    3   11     -1.72      0.00
   -9    3   11     -3.63      0.00
   -7    3   11     -5.86      0.00
   -5    3   11     -7.14      0.00
   -3    3   11     -6.57      0.00
   -1    3   11     -4.46      0.00
    1    3   11     -2.22      0.00
    3    3   11     -1.09      0.00
    5    3   11     -1.12      0.00
    7    3   11     -1.57      0.00
    9    3   11     -1.79      0.00
   11    3   11     -1.55      0.00
  -22    4   11     -3.66      0.00
  -20    4   11     -5.22      0.00
  -18    4   11     -4.79      0.00
  -16    4   11     -2.74      0.00
  -14    4   11     -0.77      0.00
  -12    4   11     -0.31      0.00
  -10    4   11     -1.63      0.00
   -8    4   11     -4.12      0.00
   -6    4   11     -6.52      0.00
   -4    4   11     -7.29      0.00
   -2    4   11     -5.77      0.00
    0    4   11     -2.99      0.00
    2    4   11     -0.83      0.00
    4    4   11     -0.24      0.00
    6    4   11     -0.78      0.00
    8    4   11     -1.50      0.00
   10    4   11     -1.76      0.00
  -23    5   11     -2.07      0.00
  -21    5   11     -3.89      0.00
  -19    5   11     -4.29      0.00
  -17    5   11     -2.68      0.00
  -15    5   11     -0.28      0.00
  -13    5   11      1.23      0.00
  -11    5   11      0.95      0.00
   -9    5   11     -1.05      0.00
   -7    5   11     -3.93      0.00
   -5    5   11     -6.03      0.00
   -3    5   11     -5.83      0.00
   -1    5   11     -3.42      0.00
    1    5   11     -0.60      0.00
    3    5   11      0.84      0.00
    5    5   11      0.64      0.00
    7    5   11     -0.33      0.00
    9    5   11     -1.14      0.00
  -22    6   11     -2.25      0.00
  -20    6   11     -3.10      0.00
  -18    6   11     -2.14      0.00
  -16    6   11      0.23      0.00
  -14    6   11      2.44      0.00
  -12    6   11      3.21      0.00
  -10    6   11      2.12      0.00
   -8    6   11     -0.46      0.00
   -6    6   11     -3.26      0.00
   -4    6   11     -4.44      0.00
   -2    6   11     -3.15      0.00
    0    6   11     -0.49      0.00
    2    6   11      1.52      0.00
    4    6   11      1.89      0.00
    6    6   11      1.09      0.00
    8    6   11      0.05      0.00
  -21    7   11     -1.83      0.00
  -19    7   11     -1.49      0.00
  -17    7   11      0.43      0.00
  -15    7   11      2.87      0.00
  -13    7   11      4.41      0.00
  -11    7   11      4.29      0.00
   -9    7   11      2.50      0.00
   -7    7   11     -0.19      0.00
   -5    7   11     -2.21      0.00
   -3    7   11     -2.19      0.00
   -1    7   11     -0.39      0.00
    1    7   11      1.54      0.00
    3    7   11      2.26      0.00
    5    7   11      1.83      0.00
    7    7   11      0.99      0.00
  -18    8   11      0.23      0.00
  -16    8   11      2.34      0.00
  -14    8   11      4.20      0.00
  -12    8   11      4.85      0.00
  -10    8   11      3.99      0.00
   -8    8   11      1.97      0.00
   -6    8   11     -0.13      0.00
   -4    8   11     -0.98      0.00
   -2    8   11     -0.22      0.00
    0    8   11      1.09      0.00
    2    8   11      1.72      0.00
    4    8   11      1.50      0.00
    6    8   11      1.01      0.00
  -17    9   11      1.27      0.00
  -15    9   11      2.88      0.00
  -13    9   11      3.88      0.00
  -11    9   11      3.80      0.00
   -9    9   11      2.65      0.00
   -7    9   11      1.03      0.00
   -5    9   11     -0.06      0.00
   -3    9   11     -0.05      0.00
   -1    9   11      0.56      0.00
    1    9   11      0.82      0.00
    3    9   11      0.52      0.00
    5    9   11      0.20      0.00
  -14   10   11      2.15      0.00
  -12   10   11      2.46      0.00
  -10   10   11      2.07      0.00
   -8   10   11      1.15      0.00
   -6   10   11      0.28      0.00
   -4   10   11      0.00      0.00
   -2   10   11      0.15      0.00
    0   10   11      0.10      0.00
    2   10   11     -0.35      0.00
  -11   11   11      0.95      0.00
   -9   11   11      0.63      0.00
   -7   11   11      0.17      0.00
   -5   11   11     -0.08      0.00
   -3   11   11     -0.09      0.00
   -1   11   11     -0.22      0.00
  -22    0   12      2.71      0.00
  -20    0   12      1.32      0.00
  -18    0   12     -1.27      0.00
  -16    0   12     -2.58      0.00
  -14    0   12     -1.42      0.00
  -12    0   12      1.58      0.00
  -10    0   12      5.09      0.00
   -8    0   12      7.59      0.00
   -6    0   12      7.72      0.00
   -4    0   12      5.50      0.00
   -2    0   12      2.69      0.00
    0    0   12      1.12      0.00
    2    0   12      1.05      0.00
    4    0   12      1.44      0.00
    6    0   12      1.37      0.00
    8    0   12      0.78      0.00
   10    0   12      0.10      0.00
  -23    1   12      2.49      0.00
  -21    1   12      2.18      0.00
  -19    1   12     -0.16      0.00
  -17    1   12     -2.38      0.00
  -15    1   12     -2.47      0.00
  -13    1   12     -0.30      0.00
  -11    1   12      3.03      0.00
   -9    1   12      6.16      0.00
   -7    1   12      7.60      0.00
   -5    1   12      6.54      0.00
   -3    1   12      3.87      0.00
   -1    1   12      1.56      0.00
    1    1   12      0.77      0.00
    3    1   12      1.03      0.00
    5    1   12      1.28      0.00
    7    1   12      1.01      0.00
    9    1   12      0.44      0.00
  -22    2   12      2.42      0.00
  -20    2   12      0.77      0.00
  -18    2   12     -1.87      0.00
  -16    2   12     -3.14      0.00
  -14    2   12     -2.10      0.00
  -12    2   12      0.54      0.00
  -10    2   12      3.65      0.00
   -8    2   12      6.00      0.00
   -6    2   12      6.38      0.00
   -4    2   12      4.65      0.00
   -2    2   12      2.19      0.00
    0    2   12      0.59      0.00
    2    2   12      0.27      0.00
    4    2   12      0.55      0.00
    6    2   12      0.72      0.00
    8    2   12      0.57      0.00
  -23    3   12      2.14      0.00
  -21    3   12      1.40      0.00
  -19    3   12     -1.04      0.00
  -17    3   12     -3.15      0.00
  -15    3   12     -3.34      0.00
  -13    3   12     -1.74      0.00
  -11    3   12      0.76      0.00
   -9    3   12      3.30      0.00
   -7    3   12      4.82      0.00
   -5    3   12      4.48      0.00
   -3    3   12      2.67      0.00
   -1    3   12      0.74      0.00
    1    3   12     -0.31      0.00
    3    3   12     -0.46      0.00
    5    3   12     -0.19      0.00
    7    3   12      0.09      0.00
    9    3   12      0.22      0.00
  -22    4   12      1.58      0.00
  -20    4   12     -0.06      0.00
  -18    4   12     -2.38      0.00
  -16    4   12     -3.59      0.00
  -14    4   12     -3.18      0.00
  -12    4   12     -1.69      0.00
  -10    4   12      0.34      0.00
   -8    4   12      2.28      0.00
   -6    4   12      3.18      0.00
   -4    4   12      2.57      0.00
   -2    4   12      1.06      0.00
    0    4   12     -0.35      0.00
    2    4   12     -1.10      0.00
    4    4   12     -1.18      0.00
    6    4   12     -0.85      0.00
    8    4   12     -0.38      0.00
  -21    5   12      0.64      0.00
  -19    5   12     -1.11      0.00
  -17    5   12     -2.75      0.00
  -15    5   12     -3.34      0.00
  -13    5   12     -2.98      0.00
  -11    5   12     -1.92      0.00
   -9    5   12     -0.32      0.00
   -7    5   12      1.17      0.00
   -5    5   12      1.75      0.00
   -3    5   12      1.22      0.00
   -1    5   12      0.11      0.00
    1    5   12     -0.94      0.00
    3    5   12     -1.56      0.00
    5    5   12     -1.60      0.00
    7    5   12     -1.18      0.00
  -20    6   12      0.00      0.00
  -18    6   12     -1.31      0.00
  -16    6   12     -2.34      0.00
  -14    6   12     -2.85      0.00
  -12    6   12     -2.83      0.00
  -10    6   12     -2.08      0.00
   -8    6   12     -0.73      0.00
   -6    6   12      0.51      0.00
   -4    6   12      1.00      0.00
   -2    6   12      0.69      0.00
    0    6   12     -0.11      0.00
    2    6   12     -1.01      0.00
    4    6   12     -1.57      0.00
    6    6   12     -1.56      0.00
  -19    7   12     -0.06      0.00
  -17    7   12     -0.87      0.00
  -15    7   12     -1.69      0.00
  -13    7   12     -2.39      0.00
  -11    7   12     -2.57      0.00
   -9    7   12     -1.87      0.00
   -7    7   12     -0.62      0.00
   -5    7   12      0.50      0.00
   -3    7   12      1.04      0.00
   -1    7   12      0.87      0.00
    1    7   12      0.13      0.00
    3    7   12     -0.75      0.00
    5    7   12     -1.24      0.00
  -16    8   12     -0.33      0.00
  -14    8   12     -1.18      0.00
  -12    8   12     -1.96      0.00
  -10    8   12     -2.05      0.00
   -8    8   12     -1.26      0.00
   -6    8   12     -0.05      0.00
   -4    8   12      1.03      0.00
   -2    8   12      1.52      0.00
    0    8   12      1.22      0.00
    2    8   12      0.35      0.00
    4    8   12     -0.47      0.00
  -15    9   12     -0.04      0.00
  -13    9   12     -0.88      0.00
  -11    9   12     -1.50      0.00
   -9    9   12     -1.35      0.00
   -7    9   12     -0.47      0.00
   -5    9   12      0.69      0.00
   -3    9   12      1.60      0.00
   -1    9   12      1.78      0.00
    1    9   12      1.15      0.00
  -10   10   12     -1.03      0.00
   -8   10   12     -0.67      0.00
   -6   10   12      0.21      0.00
   -4   10   12      1.19      0.00
   -2   10   12      1.68      0.00
  -21    1   13     -1.42      0.00
  -19    1   13     -1.74      0.00
  -17    1   13     -1.46      0.00
  -15    1   13     -0.76      0.00
  -13    1   13     -0.09      0.00
  -11    1   13      0.19      0.00
   -9    1   13      0.03      0.00
   -7    1   13     -0.40      0.00
   -5    1   13     -0.79      0.00
   -3    1   13     -0.82      0.00
   -1    1   13     -0.41      0.00
    1    1   13      0.18      0.00
    3    1   13      0.54      0.00
    5    1   13      0.53      0.00
    7    1   13      0.28      0.00
  -20    2   13     -2.86      0.00
  -18    2   13     -2.97      0.00
  -16    2   13     -2.03      0.00
  -14    2   13     -0.68      0.00
  -12    2   13      0.29      0.00
  -10    2   13      0.48      0.00
   -8    2   13     -0.07      0.00
   -6    2   13     -0.97      0.00
   -4    2   13     -1.57      0.00
   -2    2   13     -1.34      0.00
    0    2   13     -0.38      0.00
    2    2   13      0.60      0.00
    4    2   13      1.00      0.00
    6    2   13      0.78      0.00
  -21    3   13     -2.77      0.00
  -19    3   13     -3.64      0.00
  -17    3   13     -3.15      0.00
  -15    3   13     -1.59      0.00
  -13    3   13      0.07      0.00
  -11    3   13      0.98      0.00
   -9    3   13      0.83      0.00
   -7    3   13     -0.25      0.00
   -5    3   13     -1.57      0.00
   -3    3   13     -2.15      0.00
   -1    3   13     -1.49      0.00
    1    3   13     -0.10      0.00
    3    3   13      0.97      0.00
    5    3   13      1.20      0.00
  -20    4   13     -3.11      0.00
  -18    4   13     -3.39      0.00
  -16    4   13     -2.22      0.00
  -14    4   13     -0.34      0.00
  -12    4   13      1.24      0.00
  -10    4   13      1.79      0.00
   -8    4   13      1.07      0.00
   -6    4   13     -0.60      0.00
   -4    4   13     -2.12      0.00
   -2    4   13     -2.38      0.00
    0    4   13     -1.24      0.00
    2    4   13      0.31      0.00
    4    4   13      1.21      0.00
    6    4   13      1.17      0.00
  -19    5   13     -2.64      0.00
  -17    5   13     -2.15      0.00
  -15    5   13     -0.53      0.00
  -13    5   13      1.29      0.00
  -11    5   13      2.42      0.00
   -9    5   13      2.32      0.00
   -7    5   13      0.89      0.00
   -5    5   13     -1.12      0.00
   -3    5   13     -2.37      0.00
   -1    5   13     -2.03      0.00
    1    5   13     -0.60      0.00
    3    5   13      0.73      0.00
    5    5   13      1.22      0.00
  -18    6   13     -1.50      0.00
  -16    6   13     -0.37      0.00
  -14    6   13      1.31      0.00
  -12    6   13      2.67      0.00
  -10    6   13      3.05      0.00
   -8    6   13      2.16      0.00
   -6    6   13      0.29      0.00
   -4    6   13     -1.47      0.00
   -2    6   13     -1.97      0.00
    0    6   13     -1.13      0.00
    2    6   13      0.13      0.00
  -15    7   13      1.25      0.00
  -13    7   13      2.56      0.00
  -11    7   13      3.19      0.00
   -9    7   13      2.77      0.00
   -7    7   13      1.39      0.00
   -5    7   13     -0.27      0.00
   -3    7   13     -1.20      0.00
   -1    7   13     -0.99      0.00
    1    7   13     -0.17      0.00
  -14    8   13      2.06      0.00
  -12    8   13      2.77      0.00
  -10    8   13      2.69      0.00
   -8    8   13      1.83      0.00
   -6    8   13      0.60      0.00
   -4    8   13     -0.30      0.00
   -2    8   13     -0.43      0.00
   -9    9   13      1.62      0.00
   -7    9   13      0.88      0.00
   -5    9   13      0.26      0.00
  -20    0   14      2.33      0.00
  -18    0   14      1.28      0.00
  -16    0   14     -0.16      0.00
  -14    0   14     -0.95      0.00
  -12    0   14     -0.68      0.00
  -10    0   14      0.57      0.00
   -8    0   14      2.18      0.00
   -6    0   14      3.29      0.00
   -4    0   14      3.39      0.00
   -2    0   14      2.71      0.00
    0    0   14      1.84      0.00
    2    0   14      1.17      0.00
    4    0   14      0.70      0.00
  -19    1   14      1.56      0.00
  -17    1   14      0.14      0.00
  -15    1   14     -1.05      0.00
  -13    1   14     -1.31      0.00
  -11    1   14     -0.52      0.00
   -9    1   14      0.99      0.00
   -7    1   14      2.49      0.00
   -5    1   14      3.21      0.00
   -3    1   14      2.97      0.00
   -1    1   14      2.21      0.00
    1    1   14      1.45      0.00
    3    1   14      0.89      0.00
  -18    2   14     -0.09      0.00
  -16    2   14     -1.50      0.00
  -14    2   14     -2.22      0.00
  -12    2   14     -2.00      0.00
  -10    2   14     -0.87      0.00
   -8    2   14      0.75      0.00
   -6    2   14      2.10      0.00
   -4    2   14      2.59      0.00
   -2    2   14      2.29      0.00
    0    2   14      1.64      0.00
    2    2   14      1.03      0.00
  -19    3   14     -0.40      0.00
  -17    3   14     -1.93      0.00
  -15    3   14     -3.03      0.00
  -13    3   14     -3.37      0.00
  -11    3   14     -2.85      0.00
   -9    3   14     -1.53      0.00
   -7    3   14      0.11      0.00
   -5    3   14      1.31      0.00
   -3    3   14      1.70      0.00
   -1    3   14      1.46      0.00
    1    3   14      0.97      0.00
    3    3   14      0.53      0.00
  -18    4   14     -1.88      0.00
  -16    4   14     -3.23      0.00
  -14    4   14     -4.04      0.00
  -12    4   14     -4.20      0.00
  -10    4   14     -3.52      0.00
   -8    4   14     -2.11      0.00
   -6    4   14     -0.58      0.00
   -4    4   14      0.41      0.00
   -2    4   14      0.70      0.00
    0    4   14      0.55      0.00
    2    4   14      0.27      0.00
  -17    5   14     -2.59      0.00
  -15    5   14     -3.64      0.00
  -13    5   14     -4.32      0.00
  -11    5   14     -4.38      0.00
   -9    5   14     -3.59      0.00
   -7    5   14     -2.27      0.00
   -5    5   14     -1.09      0.00
   -3    5   14     -0.42      0.00
   -1    5   14     -0.20      0.00
    1    5   14     -0.18      0.00
  -14    6   14     -3.20      0.00
  -12    6   14     -3.78      0.00
  -10    6   14     -3.71      0.00
   -8    6   14     -2.97      0.00
   -6    6   14     -2.03      0.00
   -4    6   14     -1.34      0.00
   -2    6   14     -0.93      0.00
  -11    7   14     -2.59      0.00
   -9    7   14     -2.45      0.00
   -7    7   14     -1.98      0.00
   -5    7   14     -1.54      0.00
  -15    1   15      0.05      0.00
  -13    1   15      0.36      0.00
  -11    1   15      0.73      0.00
   -9    1   15      0.99      0.00
   -7    1   15      0.99      0.00
   -5    1   15      0.73      0.00
   -3    1   15      0.39      0.00
   -1    1   15      0.17      0.00
  -16    2   15     -0.19      0.00
  -14    2   15      0.22      0.00
  -12    2   15      0.85      0.00
  -10    2   15      1.47      0.00
   -8    2   15      1.75      0.00
   -6    2   15      1.51      0.00
   -4    2   15      0.91      0.00
   -2    2   15      0.36      0.00
  -15    3   15     -0.23      0.00
  -13    3   15      0.39      0.00
  -11    3   15      1.22      0.00
   -9    3   15      1.87      0.00
   -7    3   15      1.93      0.00
   -5    3   15      1.34      0.00
   -3    3   15      0.54      0.00
  -14    4   15     -0.25      0.00
  -12    4   15      0.48      0.00
  -10    4   15      1.31      0.00
   -8    4   15      1.74      0.00
   -6    4   15      1.45      0.00
   -4    4   15      0.66      0.00
  -11    5   15      0.47      0.00
   -9    5   15      1.06      0.00
   -7    5   15      1.13      0.00
   26    0    0     -0.28      0.00
   27    1    0     -0.22      0.00
   26    2    0     -0.66      0.00
   26    4    0     -0.79      0.00
   25    5    0     -0.93      0.00
   24    6    0     -0.53      0.00
   24    8    0      0.64      0.00
   23    9    0      0.89      0.00
   22   10    0      0.90      0.00
   19   11    0      0.32      0.00
   18   12    0      0.22      0.00
   15   13    0     -0.33      0.00
   17   13    0      0.14      0.00
   14   14    0     -0.23      0.00
    9   15    0      0.57      0.00
   11   15    0     -0.12      0.00
    0   16    0     -0.22      0.00
    2   16    0     -0.01      0.00
    4   16    0      0.38      0.00
    6   16    0      0.45      0.00
    8   16    0      0.12      0.00
  -27    1    1     -0.03      0.00
   26    2    1      0.43      0.00
  -27    3    1     -0.33      0.00
   25    3    1      0.53      0.00
  -26    4    1     -0.85      0.00
   25    5    1     -0.04      0.00
  -26    6    1     -0.86      0.00
   24    6    1     -0.79      0.00
  -25    7    1     -0.87      0.00
   23    7    1     -1.74      0.00
  -24    8    1     -0.63      0.00
   22    8    1     -2.43      0.00
  -23    9    1     -0.31      0.00
   21    9    1     -2.52      0.00
  -22   10    1     -0.10      0.00
   20   10    1     -2.04      0.00
  -21   11    1     -0.08      0.00
   19   11    1     -1.28      0.00
  -18   12    1     -0.19      0.00
   18   12    1     -0.57      0.00
  -17   13    1     -0.35      0.00
   15   13    1     -0.45      0.00
  -14   14    1      0.24      0.00
   12   14    1     -0.41      0.00
   14   14    1     -0.12      0.00
  -11   15    1      1.10      0.00
    9   15    1      0.10      0.00
   11   15    1     -0.09      0.00
   -8   16    1      1.06      0.00
   -6   16    1      1.09      0.00
   -4   16    1      1.02      0.00
   -2   16    1      1.03      0.00
    0   16    1      1.06      0.00
    2   16    1      1.01      0.00
    4   16    1      0.80      0.00
    6   16    1      0.44      0.00
  -28    0    2      1.56      0.00
   26    0    2      0.75      0.00
  -27    1    2      1.72      0.00
   25    1    2      0.64      0.00
  -28    2    2      1.08      0.00
  -27    3    2      0.77      0.00
   25    3    2      0.02      0.00
  -26    4    2      0.13      0.00
   24    4    2      0.03      0.00
  -27    5    2      0.21      0.00
  -26    6    2      0.04      0.00
   24    6    2      0.34      0.00
  -25    7    2      0.22      0.00
   23    7    2      0.39      0.00
  -24    8    2      0.86      0.00
   22    8    2      0.19      0.00
  -23    9    2      1.66      0.00
   21    9    2     -0.14      0.00
  -22   10    2      2.14      0.00
   20   10    2     -0.45      0.00
  -21   11    2      2.01      0.00
   19   11    2     -0.59      0.00
  -20   12    2      1.41      0.00
  -18   12    2      1.41      0.00
   16   12    2     -0.97      0.00
  -17   13    2      0.68      0.00
   15   13    2     -0.19      0.00
  -16   14    2      0.28      0.00
  -14   14    2      0.01      0.00
   12   14    2      1.15      0.00
  -13   15    2      0.00      0.00
  -11   15    2      0.08      0.00
    7   15    2      1.81      0.00
    9   15    2      1.45      0.00
   -8   16    2      0.29      0.00
   -6   16    2      0.41      0.00
   -4   16    2      0.20      0.00
   -2   16    2     -0.19      0.00
    0   16    2     -0.34      0.00
    2   16    2     -0.06      0.00
    4   16    2      0.41      0.00
    6   16    2      0.66      0.00
  -27    1    3     -0.19      0.00
   25    1    3      0.36      0.00
  -28    2    3     -0.29      0.00
   24    2    3      0.62      0.00
  -27    3    3     -0.53      0.00
   24    4    3      0.19      0.00
  -27    5    3     -0.62      0.00
   23    5    3     -0.35      0.00
  -26    6    3     -1.15      0.00
   22    6    3     -1.03      0.00
  -25    7    3     -1.52      0.00
   21    7    3     -1.63      0.00
  -24    8    3     -1.47      0.00
  -23    9    3     -1.09      0.00
  -22   10    3     -0.71      0.00
   18   10    3     -0.54      0.00
  -21   11    3     -0.54      0.00
   17   11    3      0.33      0.00
  -20   12    3     -0.52      0.00
  -18   12    3     -1.15      0.00
   16   12    3      0.79      0.00
  -17   13    3     -0.81      0.00
   13   13    3      1.05      0.00
   15   13    3      0.77      0.00
  -16   14    3     -0.30      0.00
  -14   14    3     -0.31      0.00
   10   14    3      1.86      0.00
   12   14    3      0.96      0.00
  -13   15    3      0.11      0.00
  -11   15    3      0.39      0.00
   -9   15    3      0.61      0.00
    7   15    3      2.55      0.00
    9   15    3      1.73      0.00
   -8   16    3      0.34      0.00
   -6   16    3      0.27      0.00
   -4   16    3      0.25      0.00
   -2   16    3      0.39      0.00
    0   16    3      0.65      0.00
    2   16    3      1.00      0.00
    4   16    3      1.34      0.00
  -28    0    4      0.39      0.00
    0    0    4     -4.11      0.00
   24    0    4     -0.70      0.00
   23    1    4     -0.61      0.00
  -28    2    4      0.54      0.00
  -26    2    4      0.36      0.00
   24    2    4     -0.06      0.00
  -27    3    4      0.58      0.00
   23    3    4      0.54      0.00
  -28    4    4      0.47      0.00
   22    4    4      1.04      0.00
  -27    5    4      0.28      0.00
   23    5    4      0.98      0.00
  -26    6    4      0.09      0.00
   22    6    4      0.64      0.00
  -25    7    4      0.22      0.00
   21    7    4     -0.12      0.00
  -24    8    4      0.79      0.00
   20    8    4     -0.91      0.00
  -23    9    4      1.53      0.00
   19    9    4     -1.36      0.00
  -22   10    4      2.04      0.00
   18   10    4     -1.34      0.00
  -21   11    4      2.08      0.00
   17   11    4     -0.98      0.00
  -20   12    4      1.67      0.00
  -18   12    4      2.30      0.00
   14   12    4     -0.10      0.00
  -17   13    4      1.33      0.00
   13   13    4      0.31      0.00
  -16   14    4      0.53      0.00
  -14   14    4     -0.09      0.00
   10   14    4      0.76      0.00
  -11   15    4     -0.56      0.00
   -9   15    4     -0.33      0.00
    5   15    4     -0.11      0.00
    7   15    4      0.32      0.00
   -6   16    4      0.23      0.00
   -4   16    4      0.16      0.00
   -2   16    4     -0.08      0.00
    0   16    4     -0.25      0.00
    2   16    4     -0.18      0.00
   23    1    5      0.23      0.00
  -28    2    5      0.63      0.00
   22    2    5      0.54      0.00
  -27    3    5      0.47      0.00
  -28    4    5      0.14      0.00
   22    4    5      0.52      0.00
  -27    5    5     -0.34      0.00
   21    5    5      0.60      0.00
  -26    6    5     -0.83      0.00
   20    6    5      0.68      0.00
  -25    7    5     -1.14      0.00
   19    7    5      0.76      0.00
  -24    8    5     -1.18      0.00
   18    8    5      0.78      0.00
  -23    9    5     -0.95      0.00
   17    9    5      0.62      0.00
  -22   10    5     -0.48      0.00
   16   10    5      0.28      0.00
  -21   11    5      0.08      0.00
   15   11    5     -0.07      0.00
  -20   12    5      0.51      0.00
  -18   12    5      0.98      0.00
   14   12    5     -0.23      0.00
  -17   13    5      1.05      0.00
   11   13    5     -0.01      0.00
  -14   14    5      0.87      0.00
    8   14    5      0.21      0.00
   10   14    5      0.14      0.00
  -11   15    5      0.59      0.00
   -9   15    5      0.69      0.00
   -7   15    5      0.74      0.00
    1   15    5      0.15      0.00
    3   15    5     -0.24      0.00
    5   15    5     -0.17      0.00
   -4   16    5      0.67      0.00
   -2   16    5      0.71      0.00
  -28    0    6     -0.70      0.00
   22    0    6     -0.27      0.00
   21    1    6     -0.68      0.00
  -28    2    6     -0.36      0.00
  -27    3    6     -0.40      0.00
   21    3    6     -0.94      0.00
  -28    4    6      0.28      0.00
   20    4    6     -1.09      0.00
  -27    5    6      0.47      0.00
  -26    6    6      0.46      0.00
   20    6    6     -0.38      0.00
  -25    7    6      0.17      0.00
   19    7    6     -0.36      0.00
  -24    8    6     -0.21      0.00
   18    8    6     -0.60      0.00
  -23    9    6     -0.48      0.00
   17    9    6     -0.92      0.00
  -22   10    6     -0.54      0.00
   16   10    6     -0.99      0.00
  -21   11    6     -0.48      0.00
   13   11    6     -0.07      0.00
  -18   12    6     -0.17      0.00
   12   12    6      0.11      0.00
  -17   13    6     -0.34      0.00
  -15   13    6     -0.93      0.00
    9   13    6     -0.35      0.00
   11   13    6      0.04      0.00
  -14   14    6     -0.86      0.00
  -12   14    6     -1.46      0.00
    6   14    6     -1.55      0.00
    8   14    6     -0.55      0.00
  -11   15    6     -0.73      0.00
   -9   15    6     -0.70      0.00
   -7   15    6     -0.45      0.00
   -5   15    6     -0.24      0.00
   -3   15    6     -0.32      0.00
   -1   15    6     -0.76      0.00
    1   15    6     -1.24      0.00
    3   15    6     -1.29      0.00
  -28    2    7     -0.30      0.00
   -6    2    7     -3.03      0.00
   20    2    7      0.24      0.00
  -27    3    7     -0.72      0.00
   19    3    7      0.14      0.00
   20    4    7     -0.04      0.00
  -27    5    7     -0.83      0.00
   19    5    7     -0.04      0.00
  -26    6    7     -1.34      0.00
   18    6    7      0.12      0.00
  -25    7    7     -1.79      0.00
   17    7    7      0.28      0.00
  -24    8    7     -1.99      0.00
   16    8    7      0.26      0.00
  -23    9    7     -1.84      0.00
   15    9    7      0.06      0.00
  -22   10    7     -1.37      0.00
   14   10    7     -0.12      0.00
  -21   11    7     -0.78      0.00
  -19   11    7     -0.15      0.00
   11   11    7     -0.02      0.00
   13   11    7     -0.13      0.00
  -18   12    7      0.32      0.00
   10   12    7      0.24      0.00
  -17   13    7      0.47      0.00
  -15   13    7      0.89      0.00
    7   13    7      0.32      0.00
    9   13    7      0.36      0.00
  -14   14    7      0.57      0.00
  -12   14    7      0.84      0.00
  -10   14    7      0.99      0.00
    2   14    7      0.04      0.00
    4   14    7      0.03      0.00
    6   14    7      0.24      0.00
   -9   15    7      0.40      0.00
   -7   15    7      0.32      0.00
   -5   15    7      0.33      0.00
   -3   15    7      0.44      0.00
   -1   15    7      0.40      0.00
    1   15    7      0.17      0.00
  -28    0    8      0.50      0.00
   18    0    8     -0.19      0.00
  -27    1    8      0.37      0.00
   19    1    8     -0.08      0.00
  -28    2    8      0.51      0.00
   18    2    8      0.20      0.00
  -27    3    8      0.61      0.00
   19    3    8      0.32      0.00
  -26    4    8      0.71      0.00
   18    4    8      0.62      0.00
  -27    5    8      0.27      0.00
   17    5    8      0.89      0.00
  -26    6    8      0.18      0.00
   16    6    8      1.08      0.00
  -25    7    8      0.05      0.00
   15    7    8      1.18      0.00
  -24    8    8      0.00      0.00
   14    8    8      1.10      0.00
  -23    9    8      0.02      0.00
   13    9    8      0.79      0.00
  -22   10    8      0.03      0.00
  -20   10    8      0.23      0.00
   12   10    8      0.27      0.00
  -19   11    8      0.15      0.00
    9   11    8     -1.04      0.00
   11   11    8     -0.27      0.00
  -18   12    8      0.05      0.00
  -16   12    8     -0.39      0.00
    8   12    8     -1.55      0.00
  -15   13    8     -0.45      0.00
  -13   13    8     -1.43      0.00
    3   13    8     -3.13      0.00
    5   13    8     -2.57      0.00
    7   13    8     -1.43      0.00
  -12   14    8     -0.77      0.00
  -10   14    8     -1.01      0.00
   -8   14    8     -0.80      0.00
   -6   14    8     -0.35      0.00
   -4   14    8     -0.03      0.00
   -2   14    8     -0.27      0.00
    0   14    8     -1.03      0.00
    2   14    8     -1.65      0.00
  -27    1    9      0.12      0.00
   17    1    9     -0.10      0.00
  -28    2    9      0.29      0.00
   16    2    9     -0.47      0.00
  -27    3    9     -0.10      0.00
   17    3    9     -0.35      0.00
  -26    4    9     -0.95      0.00
   16    4    9     -0.62      0.00
  -25    5    9     -1.88      0.00
   15    5    9     -0.68      0.00
  -26    6    9     -0.71      0.00
   14    6    9     -0.45      0.00
  -25    7    9     -0.84      0.00
   13    7    9      0.05      0.00
   15    7    9      0.12      0.00
  -24    8    9     -0.80      0.00
  -22    8    9     -1.96      0.00
   12    8    9      0.70      0.00
   14    8    9      0.33      0.00
  -23    9    9     -0.69      0.00
  -21    9    9     -1.28      0.00
   11    9    9      1.25      0.00
  -20   10    9     -0.62      0.00
   10   10    9      1.42      0.00
  -19   11    9     -0.15      0.00
  -17   11    9      0.59      0.00
    7   11    9      1.15      0.00
    9   11    9      1.10      0.00
  -16   12    9      0.47      0.00
  -14   12    9      0.63      0.00
    4   12    9     -0.07      0.00
    6   12    9      0.24      0.00
  -13   13    9      0.17      0.00
  -11   13    9      0.12      0.00
   -9   13    9      0.02      0.00
   -1   13    9      0.22      0.00
    1   13    9     -0.20      0.00
    3   13    9     -0.46      0.00
   -8   14    9     -0.19      0.00
   -6   14    9     -0.17      0.00
   -4   14    9     -0.01      0.00
   -2   14    9      0.04      0.00
  -26    0   10      1.37      0.00
   16    0   10      0.26      0.00
  -27    1   10      0.82      0.00
   15    1   10      0.32      0.00
  -26    2   10      1.31      0.00
   16    2   10      0.17      0.00
  -27    3   10      0.63      0.00
   15    3   10      0.07      0.00
  -26    4   10      0.82      0.00
   14    4   10     -0.08      0.00
  -25    5   10      0.95      0.00
   13    5   10     -0.20      0.00
  -24    6   10      1.00      0.00
   12    6   10     -0.35      0.00
   14    6   10     -0.16      0.00
  -23    7   10      0.95      0.00
   11    7   10     -0.60      0.00
   13    7   10     -0.18      0.00
  -22    8   10      0.74      0.00
   10    8   10     -0.89      0.00
   12    8   10     -0.25      0.00
  -21    9   10      0.43      0.00
    9    9   10     -1.06      0.00
  -20   10   10      0.16      0.00
  -18   10   10      0.65      0.00
    8   10   10     -0.97      0.00
  -17   11   10      0.44      0.00
  -15   11   10      0.31      0.00
    5   11   10     -1.33      0.00
    7   11   10     -0.70      0.00
  -14   12   10     -0.26      0.00
  -12   12   10     -1.06      0.00
    0   12   10      0.42      0.00
    2   12   10     -0.57      0.00
    4   12   10     -0.85      0.00
  -11   13   10     -1.04      0.00
   -9   13   10     -1.05      0.00
   -7   13   10     -0.48      0.00
   -5   13   10      0.34      0.00
   -3   13   10      0.82      0.00
   -1   13   10      0.56      0.00
  -25    1   11     -0.44      0.00
   13    1   11     -0.30      0.00
  -26    2   11     -0.29      0.00
   14    2   11     -0.37      0.00
  -25    3   11     -0.79      0.00
   13    3   11     -0.92      0.00
  -24    4   11     -1.47      0.00
   12    4   11     -1.38      0.00
  -25    5   11     -0.44      0.00
   11    5   11     -1.31      0.00
  -24    6   11     -0.77      0.00
   10    6   11     -0.60      0.00
   12    6   11     -0.64      0.00
  -23    7   11     -0.94      0.00
    9    7   11      0.27      0.00
   11    7   11     -0.11      0.00
  -22    8   11     -0.82      0.00
  -20    8   11     -0.95      0.00
    8    8   11      0.61      0.00
  -19    9   11     -0.07      0.00
    7    9   11      0.19      0.00
  -18   10   11      0.35      0.00
  -16   10   11      1.29      0.00
    4   10   11     -0.70      0.00
    6   10   11     -0.54      0.00
  -15   11   11      0.65      0.00
  -13   11   11      0.94      0.00
    1   11   11     -0.67      0.00
    3   11   11     -1.05      0.00
  -12   12   11      0.07      0.00
  -10   12   11      0.07      0.00
   -8   12   11     -0.05      0.00
   -6   12   11     -0.16      0.00
   -4   12   11     -0.17      0.00
   -2   12   11     -0.25      0.00
    0   12   11     -0.55      0.00
  -24    0   12      1.85      0.00
   12    0   12     -0.29      0.00
  -25    1   12      1.06      0.00
   11    1   12     -0.04      0.00
  -24    2   12      1.89      0.00
   10    2   12      0.27      0.00
   12    2   12      0.04      0.00
  -25    3   12      1.15      0.00
   11    3   12      0.20      0.00
  -24    4   12      1.43      0.00
   10    4   12     -0.05      0.00
  -23    5   12      1.19      0.00
    9    5   12     -0.62      0.00
  -22    6   12      0.74      0.00
    8    6   12     -1.11      0.00
  -21    7   12      0.47      0.00
    7    7   12     -1.14      0.00
  -20    8   12      0.46      0.00
  -18    8   12      0.22      0.00
    6    8   12     -0.75      0.00
  -19    9   12      0.51      0.00
  -17    9   12      0.45      0.00
    3    9   12      0.23      0.00
    5    9   12     -0.30      0.00
  -16   10   12      0.45      0.00
  -14   10   12     -0.02      0.00
  -12   10   12     -0.71      0.00
    0   10   12      1.36      0.00
    2   10   12      0.53      0.00
  -13   11   12     -0.12      0.00
  -11   11   12     -0.55      0.00
   -9   11   12     -0.60      0.00
   -7   11   12     -0.17      0.00
   -5   11   12      0.55      0.00
   -3   11   12      1.12      0.00
   -1   11   12      1.08      0.00
  -23    1   13     -0.77      0.00
    9    1   13      0.05      0.00
  -24    2   13     -0.72      0.00
  -22    2   13     -1.84      0.00
    8    2   13      0.32      0.00
  -23    3   13     -1.30      0.00
    7    3   13      0.78      0.00
    9    3   13      0.21      0.00
  -22    4   13     -1.74      0.00
    8    4   13      0.60      0.00
  -21    5   13     -1.83      0.00
    7    5   13      0.92      0.00
  -20    6   13     -1.47      0.00
    4    6   13      0.90      0.00
    6    6   13      0.94      0.00
  -19    7   13     -0.77      0.00
  -17    7   13     -0.11      0.00
    3    7   13      0.48      0.00
    5    7   13      0.65      0.00
  -18    8   13     -0.04      0.00
  -16    8   13      0.91      0.00
    0    8   13     -0.04      0.00
    2    8   13      0.26      0.00
    4    8   13      0.28      0.00
  -15    9   13      1.20      0.00
  -13    9   13      1.88      0.00
  -11    9   13      2.04      0.00
   -3    9   13      0.11      0.00
   -1    9   13      0.26      0.00
    1    9   13      0.29      0.00
  -12   10   13      1.09      0.00
  -10   10   13      0.99      0.00
   -8   10   13      0.66      0.00
   -6   10   13      0.37      0.00
   -4   10   13      0.33      0.00
   -2   10   13      0.43      0.00
  -22    0   14      2.02      0.00
    6    0   14      0.33      0.00
  -23    1   14      1.29      0.00
  -21    1   14      2.11      0.00
    5    1   14      0.49      0.00
    7    1   14      0.18      0.00
  -22    2   14      1.37      0.00
  -20    2   14      1.20      0.00
    4    2   14      0.58      0.00
    6    2   14      0.29      0.00
  -21    3   14      0.69      0.00
    5    3   14      0.26      0.00
  -20    4   14     -0.42      0.00
    4    4   14      0.07      0.00
  -19    5   14     -1.29      0.00
    3    5   14     -0.20      0.00
  -18    6   14     -1.47      0.00
  -16    6   14     -2.37      0.00
    0    6   14     -0.65      0.00
    2    6   14     -0.43      0.00
  -17    7   14     -1.00      0.00
  -15    7   14     -1.55      0.00
  -13    7   14     -2.19      0.00
   -3    7   14     -1.22      0.00
   -1    7   14     -0.88      0.00
    1    7   14     -0.53      0.00
  -14    8   14     -0.61      0.00
  -12    8   14     -1.05      0.00
  -10    8   14     -1.26      0.00
   -8    8   14     -1.19      0.00
   -6    8   14     -1.05      0.00
   -4    8   14     -0.94      0.00
   -2    8   14     -0.72      0.00
  -11    9   14     -0.23      0.00
   -9    9   14     -0.32      0.00
   -7    9   14     -0.35      0.00
   -5    9   14     -0.37      0.00
  -19    1   15     -0.16      0.00
  -17    1   15     -0.12      0.00
    1    1   15      0.11      0.00
    3    1   15      0.09      0.00
  -20    2   15     -0.21      0.00
  -18    2   15     -0.30      0.00
    0    2   15      0.13      0.00
    2    2   15      0.12      0.00
  -19    3   15     -0.32      0.00
  -17    3   15     -0.45      0.00
   -1    3   15      0.07      0.00
    1    3   15      0.01      0.00
  -18    4   15     -0.48      0.00
  -16    4   15     -0.58      0.00
   -2    4   15     -0.01      0.00
    0    4   15     -0.18      0.00
    2    4   15     -0.02      0.00
  -17    5   15     -0.60      0.00
  -15    5   15     -0.60      0.00
  -13    5   15     -0.20      0.00
   -5    5   15      0.60      0.00
   -3    5   15     -0.06      0.00
   -1    5   15     -0.32      0.00
  -16    6   15     -0.53      0.00
  -14    6   15     -0.43      0.00
  -12    6   15     -0.10      0.00
  -10    6   15      0.33      0.00
   -8    6   15      0.56      0.00
   -6    6   15      0.36      0.00
   -4    6   15     -0.09      0.00
   -2    6   15     -0.34      0.00
  -13    7   15     -0.17      0.00
  -11    7   15     -0.04      0.00
   -9    7   15      0.09      0.00
   -7    7   15      0.06      0.00
   -5    7   15     -0.14      0.00
  -16    0   16      0.01      0.00
  -14    0   16     -0.10      0.00
  -12    0   16     -0.16      0.00
  -10    0   16     -0.11      0.00
   -8    0   16      0.04      0.00
   -6    0   16      0.21      0.00
   -4    0   16      0.28      0.00
   -2    0   16      0.22      0.00
  -17    1   16      0.05      0.00
  -15    1   16     -0.04      0.00
  -13    1   16     -0.10      0.00
  -11    1   16     -0.13      0.00
   -9    1   16     -0.06      0.00
   -7    1   16      0.07      0.00
   -5    1   16      0.19      0.00
   -3    1   16      0.21      0.00
   -1    1   16      0.12      0.00
  -16    2   16     -0.01      0.00
  -14    2   16     -0.01      0.00
  -12    2   16     -0.05      0.00
  -10    2   16     -0.09      0.00
   -8    2   16     -0.07      0.00
   -6    2   16      0.00      0.00
   -4    2   16      0.07      0.00
   -2    2   16      0.08      0.00
  -15    3   16      0.00      0.00
  -13    3   16      0.03      0.00
  -11    3   16     -0.04      0.00
   -9    3   16     -0.11      0.00
   -7    3   16     -0.12      0.00
   -5    3   16     -0.08      0.00
   -3    3   16     -0.04      0.00
  -14    4   16      0.03      0.00
  -12    4   16      0.00      0.00
  -10    4   16     -0.08      0.00
   -8    4   16     -0.10      0.00
   -6    4   16     -0.10      0.00
   -4    4   16     -0.11      0.00
  -11    5   16     -0.08      0.00
   -9    5   16     -0.06      0.00
   -7    5   16     -0.01      0.00
    0    0    0      0.00      0.00
# SQUEEZE RESULTS (Version = 140621)
# Note: Data are Listed for all Voids in the P1 Unit Cell
# i.e. Centre of Gravity, Solvent Accessible Volume,
# Recovered number of Electrons in the Void and
# Details about the Squeezed Material
loop_
  _platon_squeeze_void_nr
  _platon_squeeze_void_average_x
  _platon_squeeze_void_average_y
  _platon_squeeze_void_average_z
  _platon_squeeze_void_volume
  _platon_squeeze_void_count_electrons
  _platon_squeeze_void_content
   1  0.000  0.000 -0.002       223        64 '6(H2 O)'
   2  0.500  0.500  0.241       223        64 '6(H2 O)'
# Missing Reflections Below sin(th)/lambda = 0.25
loop_
  _platon_missing_refln_index_h
  _platon_missing_refln_index_k
  _platon_missing_refln_index_l
  _platon_missing_refln_theta
    0    0    4    14.709
_platon_squeeze_void_probe_radius                  1.20
_platon_squeeze_details
)
TITL cu_haf12_kotek_0m_a.res in C2/c
CELL   22.1760   12.8958   12.8625     90.00    109.24     90.00
SPGR C2/c
# Solvent Accessible Volume =       442
# Electrons Found in S.A.V. =       128
# Note: Atoms in Void are Labelled as Cxxx and Qxxx for all Others
C101 0.440 0.468 0.041 !       5.91 eA-3
C102 0.495 0.423 0.420 !       4.69 eA-3
C103 0.521 0.490 0.342 !       3.29 eA-3
Q104 0.711 0.428 0.391 !       0.82 eA-3
Q105 0.146 0.235 0.014 !       0.79 eA-3
Q106 0.220 0.111 0.098 !       0.71 eA-3
Q107 0.539 0.192 0.855 !       0.65 eA-3
Q108 0.306 0.236 0.608 !       0.58 eA-3
Q109 0.356 0.129 0.590 !       0.56 eA-3
C110 1.000 0.016 0.747 !       0.51 eA-3
)
;
_shelx_fab_checksum              58607

####################################################################### 
# 
# This file contains crystal structure data downloaded from the 
# Cambridge Structural Database (CSD) hosted by the Cambridge 
# Crystallographic Data Centre (CCDC).
# 
# Full information about CCDC data access policies and citation 
# guidelines are available at http://www.ccdc.cam.ac.uk/access/V1 
# 
# Audit and citation data items may have been added by the CCDC. 
# Please retain this information to preserve the provenance of 
# this file and to allow appropriate attribution of the data. 
# 
#######################################################################

data_haf08_v6
_database_code_depnum_ccdc_archive 'CCDC 2422578'
loop_
_audit_author_name
_audit_author_address
'Jan Kotek'
;Faculty of Science, Charles University, Prague
Czech Republic
;
_audit_update_record             
;
2025-02-10 deposited with the CCDC.	2025-05-30 downloaded from the CCDC.
;

_audit_creation_method           SHELXL-2014/7
_shelx_SHELXL_version_number     2014/7
_chemical_name_systematic        ?
_chemical_name_common            ?
_chemical_melting_point          ?
_chemical_formula_moiety         'C18 H26 N6, 4(H2 O)'
_chemical_formula_sum            'C18 H34 N6 O4'
_chemical_formula_weight         398.51

loop_
_atom_type_symbol
_atom_type_description
_atom_type_scat_dispersion_real
_atom_type_scat_dispersion_imag
_atom_type_scat_source
C C 0.0033 0.0016 'International Tables Vol C Tables 4.2.6.8 and 6.1.1.4'
H H 0.0000 0.0000 'International Tables Vol C Tables 4.2.6.8 and 6.1.1.4'
N N 0.0061 0.0033 'International Tables Vol C Tables 4.2.6.8 and 6.1.1.4'
O O 0.0106 0.0060 'International Tables Vol C Tables 4.2.6.8 and 6.1.1.4'

_space_group_crystal_system      orthorhombic
_space_group_IT_number           55
_space_group_name_H-M_alt        'P b a m'
_space_group_name_Hall           '-P 2 2ab'

_shelx_space_group_comment       
;
The symmetry employed for this shelxl refinement is uniquely defined
by the following loop, which should always be used as a source of
symmetry information in preference to the above space-group names.
They are only intended as comments.
;

loop_
_space_group_symop_operation_xyz
'x, y, z'
'-x, -y, z'
'-x+1/2, y+1/2, -z'
'x+1/2, -y+1/2, -z'
'-x, -y, -z'
'x, y, -z'
'x-1/2, -y-1/2, z'
'-x-1/2, y-1/2, z'

_cell_length_a                   21.9337(5)
_cell_length_b                   5.42370(10)
_cell_length_c                   9.0915(2)
_cell_angle_alpha                90
_cell_angle_beta                 90
_cell_angle_gamma                90
_cell_volume                     1081.54(4)
_cell_formula_units_Z            2
_cell_measurement_temperature    120(2)
_cell_measurement_reflns_used    9374
_cell_measurement_theta_min      2.9103
_cell_measurement_theta_max      27.4614

_exptl_crystal_description       prism
_exptl_crystal_colour            colourless
_exptl_crystal_density_meas      ?
_exptl_crystal_density_method    ?
_exptl_crystal_density_diffrn    1.224
_exptl_crystal_F_000             432
_exptl_transmission_factor_min   ?
_exptl_transmission_factor_max   ?
_exptl_crystal_size_max          0.348
_exptl_crystal_size_mid          0.196
_exptl_crystal_size_min          0.173
_exptl_absorpt_coefficient_mu    0.088
_shelx_estimated_absorpt_T_min   0.970
_shelx_estimated_absorpt_T_max   0.985
_exptl_absorpt_correction_type   Multi-Scan
_exptl_absorpt_process_details   
;
Krause, L., Herbst-Irmer, R., Sheldrick, G. M., Stalke, D. (2015).
"Comparison of silver and molybdenum microfocus X-ray sources for
single-crystal structure determination"
J. Appl. Cryst. 48, 3-10.
doi:10.1107/S1600576714022985
;
_exptl_absorpt_correction_T_min  0.93
_exptl_absorpt_correction_T_max  0.98
_exptl_absorpt_special_details   ?
_diffrn_ambient_temperature      120(2)
_diffrn_radiation_wavelength     0.71073
_diffrn_radiation_type           MoK\a
_diffrn_source                   'microfocus sealed tube'
_diffrn_measurement_device       'Bruker D8 VENTURE'
_diffrn_measurement_method       '\f and \w scans'
_diffrn_detector_area_resol_mean 7.3910
_diffrn_reflns_number            10251
_diffrn_reflns_av_unetI/netI     0.0099
_diffrn_reflns_av_R_equivalents  0.0182
_diffrn_reflns_limit_h_min       -28
_diffrn_reflns_limit_h_max       28
_diffrn_reflns_limit_k_min       -7
_diffrn_reflns_limit_k_max       7
_diffrn_reflns_limit_l_min       -10
_diffrn_reflns_limit_l_max       11
_diffrn_reflns_theta_min         2.240
_diffrn_reflns_theta_max         27.492
_diffrn_reflns_theta_full        25.242
_diffrn_measured_fraction_theta_max 0.989
_diffrn_measured_fraction_theta_full 0.990
_diffrn_reflns_Laue_measured_fraction_max 0.989
_diffrn_reflns_Laue_measured_fraction_full 0.990
_diffrn_reflns_point_group_measured_fraction_max 0.989
_diffrn_reflns_point_group_measured_fraction_full 0.990
_reflns_number_total             1307
_reflns_number_gt                1254
_reflns_threshold_expression     'I > 2\s(I)'
_reflns_Friedel_coverage         0.000
_reflns_Friedel_fraction_max     .
_reflns_Friedel_fraction_full    .

_reflns_special_details          
;
 Reflections were merged by SHELXL according to the crystal
 class for the calculation of statistics and refinement.
 
 _reflns_Friedel_fraction is defined as the number of unique
 Friedel pairs measured divided by the number that would be
 possible theoretically, ignoring centric projections and
 systematic absences.
;

_computing_data_collection       'Bruker Instrument Service vV6.2.16'
_computing_cell_refinement       'SAINT V8.40B (Bruker AXS LLC, 2019)'
_computing_data_reduction        'SAINT V8.40B (Bruker AXS LLC, 2019)'
_computing_structure_solution    'XT, VERSION 2018/2'
_computing_structure_refinement  'SHELXL-2014/7 (Sheldrick, 2014)'
_computing_molecular_graphics    ?
_computing_publication_material  ?
_refine_special_details          ?
_refine_ls_structure_factor_coef Fsqd
_refine_ls_matrix_type           full
_refine_ls_weighting_scheme      calc
_refine_ls_weighting_details     
'w=1/[\s^2^(Fo^2^)+(0.0431P)^2^+0.4297P] where P=(Fo^2^+2Fc^2^)/3'
_atom_sites_solution_primary     direct
_atom_sites_solution_secondary   difmap
_atom_sites_solution_hydrogens   mixed
_refine_ls_hydrogen_treatment    mixed
_refine_ls_extinction_method     none
_refine_ls_extinction_coef       .
_refine_ls_number_reflns         1307
_refine_ls_number_parameters     84
_refine_ls_number_restraints     0
_refine_ls_R_factor_all          0.0356
_refine_ls_R_factor_gt           0.0341
_refine_ls_wR_factor_ref         0.0938
_refine_ls_wR_factor_gt          0.0903
_refine_ls_goodness_of_fit_ref   1.098
_refine_ls_restrained_S_all      1.098
_refine_ls_shift/su_max          0.001
_refine_ls_shift/su_mean         0.000

loop_
_atom_site_label
_atom_site_type_symbol
_atom_site_fract_x
_atom_site_fract_y
_atom_site_fract_z
_atom_site_U_iso_or_equiv
_atom_site_adp_type
_atom_site_occupancy
_atom_site_site_symmetry_order
_atom_site_calc_flag
_atom_site_refinement_flags_posn
_atom_site_refinement_flags_adp
_atom_site_refinement_flags_occupancy
_atom_site_disorder_assembly
_atom_site_disorder_group
N1 N 0.63583(5) 0.6524(2) 0.5000 0.0161(3) Uani 1 2 d S T P . .
C2 C 0.65083(4) 0.76246(17) 0.37304(10) 0.0161(2) Uani 1 1 d . . . . .
C3 C 0.63726(4) 0.62015(19) 0.23337(10) 0.0190(2) Uani 1 1 d . . . . .
H31 H 0.6304 0.7394 0.1526 0.023 Uiso 1 1 calc R U . . .
H32 H 0.6736 0.5209 0.2074 0.023 Uiso 1 1 calc R U . . .
N4 N 0.58440(4) 0.45549(15) 0.24223(9) 0.0171(2) Uani 1 1 d . . . . .
H41 H 0.5874(5) 0.371(2) 0.3255(16) 0.022(3) Uiso 1 1 d . . . . .
C5 C 0.52639(4) 0.59014(18) 0.24525(11) 0.0195(2) Uani 1 1 d . . . . .
H51 H 0.5235 0.6990 0.1581 0.023 Uiso 1 1 calc R U . . .
H52 H 0.5245 0.6945 0.3345 0.023 Uiso 1 1 calc R U . . .
C6 C 0.68046(4) 0.99006(18) 0.36827(10) 0.0186(2) Uani 1 1 d . . . . .
H61 H 0.6904 1.0646 0.2768 0.022 Uiso 1 1 calc R U . . .
C7 C 0.69502(6) 1.1053(3) 0.5000 0.0201(3) Uani 1 2 d S T P . .
H71 H 0.7147 1.2612 0.5000 0.024 Uiso 1 2 calc R U P . .
O1W O 0.72782(5) 0.1182(2) 0.0000 0.0272(3) Uani 1 2 d S T P . .
H11W H 0.6863(11) 0.130(4) 0.0000 0.045(6) Uiso 1 2 d S . P . .
H12W H 0.7408(12) 0.268(5) 0.0000 0.057(7) Uiso 1 2 d S . P . .
O2W O 0.60233(5) 0.13462(19) 0.0000 0.0207(2) Uani 1 2 d S T P . .
H21W H 0.5927(7) 0.230(3) 0.0773(16) 0.040(4) Uiso 1 1 d . . . . .

loop_
_atom_site_aniso_label
_atom_site_aniso_U_11
_atom_site_aniso_U_22
_atom_site_aniso_U_33
_atom_site_aniso_U_23
_atom_site_aniso_U_13
_atom_site_aniso_U_12
N1 0.0157(5) 0.0172(5) 0.0154(5) 0.000 0.000 0.0004(4)
C2 0.0132(4) 0.0181(4) 0.0169(5) 0.0009(4) -0.0001(3) 0.0024(3)
C3 0.0183(4) 0.0235(5) 0.0151(4) 0.0004(4) 0.0018(3) -0.0014(4)
N4 0.0172(4) 0.0195(4) 0.0146(4) 0.0007(3) -0.0001(3) -0.0004(3)
C5 0.0186(5) 0.0200(5) 0.0200(5) -0.0004(4) -0.0004(3) 0.0008(4)
C6 0.0170(4) 0.0173(4) 0.0213(5) 0.0049(4) 0.0007(3) 0.0011(3)
C7 0.0160(6) 0.0153(6) 0.0291(7) 0.000 0.000 0.0001(5)
O1W 0.0206(5) 0.0242(6) 0.0367(6) 0.000 0.000 0.0017(4)
O2W 0.0246(5) 0.0191(5) 0.0185(5) 0.000 0.000 0.0028(4)

_geom_special_details            
;
 All esds (except the esd in the dihedral angle between two l.s. planes)
 are estimated using the full covariance matrix.  The cell esds are taken
 into account individually in the estimation of esds in distances, angles
 and torsion angles; correlations between esds in cell parameters are only
 used when they are defined by crystal symmetry.  An approximate (isotropic)
 treatment of cell esds is used for estimating esds involving l.s. planes.
;

loop_
_geom_bond_atom_site_label_1
_geom_bond_atom_site_label_2
_geom_bond_distance
_geom_bond_site_symmetry_2
_geom_bond_publ_flag
N1 C2 1.3405(10) . ?
N1 C2 1.3405(10) 6_556 ?
C2 C6 1.3958(13) . ?
C2 C3 1.5155(13) . ?
C3 N4 1.4658(12) . ?
C3 H31 0.9900 . ?
C3 H32 0.9900 . ?
N4 C5 1.4672(11) . ?
N4 H41 0.889(14) . ?
C5 C5 1.5156(18) 2_665 ?
C5 H51 0.9900 . ?
C5 H52 0.9900 . ?
C6 C7 1.3881(12) . ?
C6 H61 0.9500 . ?
C7 C6 1.3880(12) 6_556 ?
C7 H71 0.9500 . ?
O1W H11W 0.91(2) . ?
O1W H12W 0.86(3) . ?
O2W H21W 0.897(15) . ?

loop_
_geom_angle_atom_site_label_1
_geom_angle_atom_site_label_2
_geom_angle_atom_site_label_3
_geom_angle
_geom_angle_site_symmetry_1
_geom_angle_site_symmetry_3
_geom_angle_publ_flag
C2 N1 C2 118.88(12) . 6_556 ?
N1 C2 C6 122.34(9) . . ?
N1 C2 C3 116.52(8) . . ?
C6 C2 C3 121.06(8) . . ?
N4 C3 C2 114.81(8) . . ?
N4 C3 H31 108.6 . . ?
C2 C3 H31 108.6 . . ?
N4 C3 H32 108.6 . . ?
C2 C3 H32 108.6 . . ?
H31 C3 H32 107.5 . . ?
C3 N4 C5 112.56(8) . . ?
C3 N4 H41 107.7(8) . . ?
C5 N4 H41 107.8(8) . . ?
N4 C5 C5 109.96(10) . 2_665 ?
N4 C5 H51 109.7 . . ?
C5 C5 H51 109.7 2_665 . ?
N4 C5 H52 109.7 . . ?
C5 C5 H52 109.7 2_665 . ?
H51 C5 H52 108.2 . . ?
C7 C6 C2 118.58(9) . . ?
C7 C6 H61 120.7 . . ?
C2 C6 H61 120.7 . . ?
C6 C7 C6 119.27(13) 6_556 . ?
C6 C7 H71 120.4 6_556 . ?
C6 C7 H71 120.4 . . ?
H11W O1W H12W 105(2) . . ?

_refine_diff_density_max         0.316
_refine_diff_density_min         -0.181
_refine_diff_density_rms         0.038

_shelx_res_file                  
;

    haf08_v6.res created by SHELXL-2014/7


TITL mo_haf08_v6_kotek_0ma_a.res in Pbam
REM Old TITL mo_haf08_v6_kotek_0ma in Pbam
REM SHELXT solution in Pbam: R1 0.119, Rweak 0.002, Alpha 0.012
REM <I/s>   1.482 for  159 systematic absences,  Orientation as input
REM Formula found by SHELXT:  C11 N O2
CELL  0.71073  21.9337   5.4237   9.0915   90.000   90.000   90.000
ZERR    2.000   0.0005   0.0001   0.0002    0.000    0.000    0.000
LATT  1
SYMM -X, -Y, Z
SYMM 1/2-X, 1/2+Y, -Z
SYMM 1/2+X, 1/2-Y, -Z
SFAC C  H  N  O
UNIT 36 68 12 8
TEMP -153.150
SIZE 0.173 0.196 0.348
L.S. 8
BOND $H
HTAB
LIST 4
ACTA
FMAP 2
PLAN -10
WGHT    0.043100    0.429700
FVAR       1.35818
N1    3    0.635830    0.652407    0.500000    10.50000    0.01572    0.01724 =
         0.01538    0.00000    0.00000    0.00043
C2    1    0.650834    0.762456    0.373039    11.00000    0.01323    0.01810 =
         0.01687    0.00088   -0.00011    0.00244
C3    1    0.637260    0.620147    0.233372    11.00000    0.01831    0.02353 =
         0.01509    0.00043    0.00183   -0.00142
AFIX  23
H31   2    0.630381    0.739429    0.152634    11.00000   -1.20000
H32   2    0.673583    0.520890    0.207444    11.00000   -1.20000
AFIX   0
N4    3    0.584397    0.455486    0.242229    11.00000    0.01720    0.01949 =
         0.01464    0.00066   -0.00012   -0.00045
H41   2    0.587387    0.370621    0.325532    11.00000    0.02244
C5    1    0.526395    0.590145    0.245252    11.00000    0.01862    0.01996 =
         0.01997   -0.00037   -0.00039    0.00081
AFIX  23
H51   2    0.523547    0.699015    0.158119    11.00000   -1.20000
H52   2    0.524487    0.694517    0.334468    11.00000   -1.20000
AFIX   0
REM ---------------------------------------------------------------------------
C6    1    0.680462    0.990064    0.368268    11.00000    0.01705    0.01733 =
         0.02135    0.00486    0.00074    0.00110
AFIX  43
H61   2    0.690447    1.064555    0.276815    11.00000   -1.20000
AFIX   0
C7    1    0.695024    1.105256    0.500000    10.50000    0.01598    0.01529 =
         0.02908    0.00000    0.00000    0.00008
AFIX  43
H71   2    0.714739    1.261216    0.499999    10.50000   -1.20000
AFIX   0
REM ---------------------------------------------------------------------------
REM water of crystallization --------------------------------------------------
O1W   4    0.727825    0.118211    0.000000    10.50000    0.02063    0.02418 =
         0.03665    0.00000    0.00000    0.00168
REM AFIX 3
H11W  2    0.686298    0.130033    0.000000    10.50000    0.04543
H12W  2    0.740775    0.268480    0.000000    10.50000    0.05745
REM AFIX 0
REM ---------------------------------------------------------------------------
O2W   4    0.602334    0.134617    0.000000    10.50000    0.02456    0.01909 =
         0.01851    0.00000    0.00000    0.00278
REM AFIX 3
H21W  2    0.592715    0.229576    0.077342    11.00000    0.03962
REM AFIX   0

HKLF 4

REM  mo_haf08_v6_kotek_0ma_a.res in Pbam
REM R1 =  0.0341 for    1254 Fo > 4sig(Fo)  and  0.0356 for all    1307 data
REM     84 parameters refined using      0 restraints

END

WGHT      0.0431      0.4297

REM Instructions for potential hydrogen bonds
EQIV $1 x, y+1, z
HTAB C3 O2W_$1
HTAB O1W O2W
EQIV $2 -x+3/2, y+1/2, -z
HTAB O1W O1W_$2
HTAB O2W N4

REM Highest difference peak  0.316,  deepest hole -0.181,  1-sigma level  0.038
Q1    1   0.5000  0.5000  0.2524  10.50000  0.05    0.32
Q2    1   0.6695  0.8608  0.3703  11.00000  0.05    0.31
Q3    1   0.6424  0.6994  0.3047  11.00000  0.05    0.31
Q4    1   0.6095  0.5414  0.2407  11.00000  0.05    0.22
Q5    1   0.5547  0.5207  0.2496  11.00000  0.05    0.22
Q6    1   0.6935  1.0232  0.4396  11.00000  0.05    0.21
Q7    1   0.6448  0.7176  0.4359  11.00000  0.05    0.19
Q8    1   0.5825  0.3736  0.1683  11.00000  0.05    0.18
Q9    1   0.6113  0.5656  0.5000  10.50000  0.05    0.17
Q10   1   0.6332  0.4972  0.5000  10.50000  0.05    0.15
;
_shelx_res_checksum              76253
####################################################################### 
# 
# This file contains crystal structure data downloaded from the 
# Cambridge Structural Database (CSD) hosted by the Cambridge 
# Crystallographic Data Centre (CCDC).
# 
# Full information about CCDC data access policies and citation 
# guidelines are available at http://www.ccdc.cam.ac.uk/access/V1 
# 
# Audit and citation data items may have been added by the CCDC. 
# Please retain this information to preserve the provenance of 
# this file and to allow appropriate attribution of the data. 
# 
#######################################################################

data_haf12_pr_stop_tyc
_database_code_depnum_ccdc_archive 'CCDC 2422575'
loop_
_audit_author_name
_audit_author_address
'Jan Kotek'
;Faculty of Science, Charles University, Prague
Czech Republic
;
_audit_update_record             
;
2025-02-10 deposited with the CCDC.	2025-05-30 downloaded from the CCDC.
;

_audit_creation_method           SHELXL-2017/1
_shelx_SHELXL_version_number     2017/1
_chemical_name_systematic        ?
_chemical_name_common            ?
_chemical_melting_point          ?
_chemical_formula_moiety         'C26 H33 N6 O8 Pr, 3(H2 O), 2(Cl)'
_chemical_formula_sum            'C26 H39 Cl2 N6 O11 Pr'
_chemical_formula_weight         823.44

loop_
_atom_type_symbol
_atom_type_description
_atom_type_scat_dispersion_real
_atom_type_scat_dispersion_imag
_atom_type_scat_source
C C 0.0033 0.0016 'International Tables Vol C Tables 4.2.6.8 and 6.1.1.4'
H H 0.0000 0.0000 'International Tables Vol C Tables 4.2.6.8 and 6.1.1.4'
Cl Cl 0.1484 0.1585 'International Tables Vol C Tables 4.2.6.8 and 6.1.1.4'
N N 0.0061 0.0033 'International Tables Vol C Tables 4.2.6.8 and 6.1.1.4'
O O 0.0106 0.0060 'International Tables Vol C Tables 4.2.6.8 and 6.1.1.4'
Pr Pr -0.2180 2.8214 'International Tables Vol C Tables 4.2.6.8 and 6.1.1.4'

_space_group_crystal_system      monoclinic
_space_group_IT_number           15
_space_group_name_H-M_alt        'C 2/c'
_space_group_name_Hall           '-C 2yc'

_shelx_space_group_comment       
;
The symmetry employed for this shelxl refinement is uniquely defined
by the following loop, which should always be used as a source of
symmetry information in preference to the above space-group names.
They are only intended as comments.
;

loop_
_space_group_symop_operation_xyz
'x, y, z'
'-x, y, -z+1/2'
'x+1/2, y+1/2, z'
'-x+1/2, y+1/2, -z+1/2'
'-x, -y, -z'
'x, -y, z-1/2'
'-x+1/2, -y+1/2, -z'
'x+1/2, -y+1/2, z-1/2'

_cell_length_a                   16.5314(6)
_cell_length_b                   19.3002(7)
_cell_length_c                   9.6305(4)
_cell_angle_alpha                90
_cell_angle_beta                 93.3480(10)
_cell_angle_gamma                90
_cell_volume                     3067.5(2)
_cell_formula_units_Z            4
_cell_measurement_temperature    120(2)
_cell_measurement_reflns_used    9943
_cell_measurement_theta_min      2.4683
_cell_measurement_theta_max      27.4822

_exptl_crystal_description       bar
_exptl_crystal_colour            'light green'
_exptl_crystal_density_meas      ?
_exptl_crystal_density_method    ?
_exptl_crystal_density_diffrn    1.783
_exptl_crystal_F_000             1672
_exptl_transmission_factor_min   ?
_exptl_transmission_factor_max   ?
_exptl_crystal_size_max          0.216
_exptl_crystal_size_mid          0.104
_exptl_crystal_size_min          0.058
_exptl_absorpt_coefficient_mu    1.833
_shelx_estimated_absorpt_T_min   0.693
_shelx_estimated_absorpt_T_max   0.901
_exptl_absorpt_correction_type   Multi-Scan
_exptl_absorpt_process_details   
;
Krause, L., Herbst-Irmer, R., Sheldrick, G. M., Stalke, D. (2015).
"Comparison of silver and molybdenum microfocus X-ray sources for
single-crystal structure determination"
J. Appl. Cryst. 48, 3-10.
doi:10.1107/S1600576714022985
;
_exptl_absorpt_correction_T_min  0.80
_exptl_absorpt_correction_T_max  0.90
_exptl_absorpt_special_details   ?
_diffrn_ambient_temperature      120(2)
_diffrn_radiation_wavelength     0.71073
_diffrn_radiation_type           MoK\a
_diffrn_source                   'microfocus sealed tube'
_diffrn_measurement_device       'Bruker D8 VENTURE'
_diffrn_measurement_method       '\f and \w scans'
_diffrn_detector_area_resol_mean 7.3910
_diffrn_reflns_number            17230
_diffrn_reflns_av_unetI/netI     0.0164
_diffrn_reflns_av_R_equivalents  0.0217
_diffrn_reflns_limit_h_min       -21
_diffrn_reflns_limit_h_max       21
_diffrn_reflns_limit_k_min       -25
_diffrn_reflns_limit_k_max       21
_diffrn_reflns_limit_l_min       -12
_diffrn_reflns_limit_l_max       12
_diffrn_reflns_theta_min         2.110
_diffrn_reflns_theta_max         27.501
_diffrn_reflns_theta_full        25.242
_diffrn_measured_fraction_theta_max 0.995
_diffrn_measured_fraction_theta_full 1.000
_diffrn_reflns_Laue_measured_fraction_max 0.995
_diffrn_reflns_Laue_measured_fraction_full 1.000
_diffrn_reflns_point_group_measured_fraction_max 0.995
_diffrn_reflns_point_group_measured_fraction_full 1.000
_reflns_number_total             3520
_reflns_number_gt                3441
_reflns_threshold_expression     'I > 2\s(I)'
_reflns_Friedel_coverage         0.000
_reflns_Friedel_fraction_max     .
_reflns_Friedel_fraction_full    .

_reflns_special_details          
;
 Reflections were merged by SHELXL according to the crystal
 class for the calculation of statistics and refinement.
 
 _reflns_Friedel_fraction is defined as the number of unique
 Friedel pairs measured divided by the number that would be
 possible theoretically, ignoring centric projections and
 systematic absences.
;

_computing_data_collection       'Bruker Instrument Service vV6.2.16'
_computing_cell_refinement       'SAINT V8.40B (Bruker AXS LLC, 2019)'
_computing_data_reduction        'SAINT V8.40B (Bruker AXS LLC, 2019)'
_computing_structure_solution    'XT, VERSION 2018/2'
_computing_structure_refinement  'SHELXL-2017/1 (Sheldrick, 2017)'
_computing_molecular_graphics    ?
_computing_publication_material  ?
_refine_special_details          ?
_refine_ls_structure_factor_coef Fsqd
_refine_ls_matrix_type           full
_refine_ls_weighting_scheme      calc
_refine_ls_weighting_details     
'w=1/[\s^2^(Fo^2^)+(0.0431P)^2^+45.4066P] where P=(Fo^2^+2Fc^2^)/3'
_atom_sites_solution_primary     direct
_atom_sites_solution_secondary   difmap
_atom_sites_solution_hydrogens   mixed
_refine_ls_hydrogen_treatment    constr
_refine_ls_extinction_method     none
_refine_ls_extinction_coef       .
_refine_ls_number_reflns         3520
_refine_ls_number_parameters     213
_refine_ls_number_restraints     0
_refine_ls_R_factor_all          0.0439
_refine_ls_R_factor_gt           0.0426
_refine_ls_wR_factor_ref         0.1237
_refine_ls_wR_factor_gt          0.1228
_refine_ls_goodness_of_fit_ref   1.238
_refine_ls_restrained_S_all      1.238
_refine_ls_shift/su_max          0.000
_refine_ls_shift/su_mean         0.000

loop_
_atom_site_label
_atom_site_type_symbol
_atom_site_fract_x
_atom_site_fract_y
_atom_site_fract_z
_atom_site_U_iso_or_equiv
_atom_site_adp_type
_atom_site_occupancy
_atom_site_site_symmetry_order
_atom_site_calc_flag
_atom_site_refinement_flags_posn
_atom_site_refinement_flags_adp
_atom_site_refinement_flags_occupancy
_atom_site_disorder_assembly
_atom_site_disorder_group
Pr1 Pr 0.500000 0.29411(2) 0.250000 0.01352(12) Uani 1 2 d S T P . .
N1 N 0.6033(2) 0.29368(19) 0.0547(4) 0.0111(7) Uani 1 1 d . . . . .
C2 C 0.6361(3) 0.3531(2) 0.0133(4) 0.0138(8) Uani 1 1 d . . . . .
C3 C 0.6097(3) 0.4190(2) 0.0812(5) 0.0151(9) Uani 1 1 d . . . . .
H31 H 0.654203 0.453201 0.079245 0.018 Uiso 1 1 calc R U . . .
H32 H 0.562545 0.438173 0.025789 0.018 Uiso 1 1 calc R U . . .
N4 N 0.5874(2) 0.41022(19) 0.2262(4) 0.0110(7) Uani 1 1 d . . . . .
C5 C 0.5446(3) 0.4730(2) 0.2722(5) 0.0159(9) Uani 1 1 d . . . . .
H51 H 0.570283 0.514533 0.233308 0.019 Uiso 1 1 calc R U . . .
H52 H 0.550844 0.476264 0.374883 0.019 Uiso 1 1 calc R U . . .
C6 C 0.4821(3) 0.1154(2) 0.1752(4) 0.0120(8) Uani 1 1 d . . . . .
H61 H 0.500607 0.073458 0.127139 0.014 Uiso 1 1 calc R U . . .
H62 H 0.422281 0.113470 0.175662 0.014 Uiso 1 1 calc R U . . .
N7 N 0.5060(2) 0.17778(18) 0.0973(4) 0.0093(7) Uani 1 1 d . . . . .
C8 C 0.5869(3) 0.1680(2) 0.0430(4) 0.0124(8) Uani 1 1 d . . . . .
H81 H 0.583373 0.132888 -0.032035 0.015 Uiso 1 1 calc R U . . .
H82 H 0.624627 0.150267 0.118465 0.015 Uiso 1 1 calc R U . . .
C9 C 0.6202(3) 0.2345(2) -0.0129(4) 0.0118(8) Uani 1 1 d . . . . .
C10 C 0.6877(3) 0.3559(3) -0.0954(5) 0.0175(9) Uani 1 1 d . . . . .
H101 H 0.712750 0.398285 -0.118963 0.021 Uiso 1 1 calc R U . . .
C11 C 0.7020(3) 0.2959(3) -0.1684(5) 0.0190(10) Uani 1 1 d . . . . .
H111 H 0.735072 0.296863 -0.245745 0.023 Uiso 1 1 calc R U . . .
C12 C 0.6676(3) 0.2346(3) -0.1275(5) 0.0155(9) Uani 1 1 d . . . . .
H121 H 0.676134 0.193008 -0.177171 0.019 Uiso 1 1 calc R U . . .
C20 C 0.6603(3) 0.4003(2) 0.3190(5) 0.0154(9) Uani 1 1 d . . . . .
H201 H 0.693831 0.442797 0.320937 0.019 Uiso 1 1 calc R U . . .
H202 H 0.693084 0.361600 0.284752 0.019 Uiso 1 1 calc R U . . .
C21 C 0.6343(3) 0.3841(2) 0.4642(5) 0.0167(9) Uani 1 1 d . . . . .
O211 O 0.5679(2) 0.35412(19) 0.4746(4) 0.0230(8) Uani 1 1 d . . . . .
O212 O 0.6816(3) 0.4014(2) 0.5673(4) 0.0291(9) Uani 1 1 d . . . . .
H212 H 0.718294 0.426046 0.544733 0.05(2) Uiso 1 1 d R . . . .
C30 C 0.4449(3) 0.1896(2) -0.0181(4) 0.0109(8) Uani 1 1 d . . . . .
H301 H 0.433692 0.145730 -0.068736 0.013 Uiso 1 1 calc R U . . .
H302 H 0.465767 0.223649 -0.084179 0.013 Uiso 1 1 calc R U . . .
C31 C 0.3681(3) 0.2167(2) 0.0394(5) 0.0112(8) Uani 1 1 d . . . . .
O311 O 0.36889(18) 0.23922(16) 0.1609(3) 0.0110(6) Uani 1 1 d . . . . .
O312 O 0.30549(19) 0.21589(18) -0.0451(3) 0.0153(6) Uani 1 1 d . . . . .
H312 H 0.268714 0.253241 -0.023061 0.03(4) Uiso 0.5 1 d R . P . .
Cl1 Cl 0.90225(15) 0.54208(11) 0.7591(2) 0.0590(5) Uani 1 1 d . . . . .
O1W O 0.8109(3) 0.4829(3) 0.5141(6) 0.0457(12) Uani 1 1 d . . . . .
H11W H 0.836520 0.498968 0.602578 0.068 Uiso 1 1 d R U . . .
H12W H 0.842745 0.447611 0.470806 0.068 Uiso 1 1 d R U . . .
O2W O 0.500000 0.3671(11) 0.750000 0.052(4) Uani 0.62(3) 2 d S T P A 1
H21W H 0.531100 0.363315 0.679200 0.077 Uiso 0.5 1 d R U P . .
H22W H 0.445074 0.348289 0.741597 0.077 Uiso 0.5 1 d R U P . .
O2V O 0.500000 0.3293(18) 0.750000 0.052(4) Uani 0.38(3) 2 d S T P A 2

loop_
_atom_site_aniso_label
_atom_site_aniso_U_11
_atom_site_aniso_U_22
_atom_site_aniso_U_33
_atom_site_aniso_U_23
_atom_site_aniso_U_13
_atom_site_aniso_U_12
Pr1 0.01405(19) 0.01261(19) 0.01376(19) 0.000 -0.00045(12) 0.000
N1 0.0117(17) 0.0143(18) 0.0071(16) -0.0007(13) -0.0006(13) -0.0001(14)
C2 0.014(2) 0.018(2) 0.0083(19) 0.0020(16) -0.0025(16) -0.0008(17)
C3 0.019(2) 0.014(2) 0.012(2) 0.0040(16) 0.0021(17) -0.0016(17)
N4 0.0144(17) 0.0084(16) 0.0099(17) -0.0009(13) -0.0009(13) -0.0014(13)
C5 0.024(2) 0.0075(19) 0.017(2) -0.0026(16) 0.0007(18) 0.0006(17)
C6 0.017(2) 0.0104(19) 0.0074(19) -0.0006(15) -0.0055(16) -0.0012(16)
N7 0.0090(16) 0.0099(16) 0.0087(16) -0.0002(13) -0.0018(13) 0.0008(13)
C8 0.0105(19) 0.015(2) 0.0113(19) -0.0036(16) 0.0000(15) 0.0021(16)
C9 0.0092(18) 0.018(2) 0.0081(18) -0.0020(16) -0.0019(15) 0.0012(16)
C10 0.014(2) 0.027(2) 0.012(2) 0.0040(18) 0.0012(17) -0.0032(18)
C11 0.014(2) 0.033(3) 0.010(2) 0.0015(18) 0.0028(16) 0.0007(19)
C12 0.013(2) 0.025(2) 0.0090(19) -0.0036(17) -0.0006(16) 0.0036(17)
C20 0.017(2) 0.016(2) 0.013(2) 0.0007(16) -0.0029(17) -0.0038(17)
C21 0.024(2) 0.011(2) 0.016(2) 0.0000(16) -0.0033(18) 0.0022(17)
O211 0.032(2) 0.0195(17) 0.0176(17) 0.0048(14) 0.0072(15) 0.0032(15)
O212 0.049(3) 0.0214(19) 0.0152(17) -0.0010(14) -0.0095(17) -0.0013(18)
C30 0.0107(19) 0.0143(19) 0.0074(18) -0.0024(15) -0.0033(15) 0.0015(15)
C31 0.0123(19) 0.0086(18) 0.0124(19) 0.0023(15) -0.0027(15) -0.0017(15)
O311 0.0095(14) 0.0153(15) 0.0078(13) 0.0002(11) -0.0015(11) 0.0001(11)
O312 0.0115(15) 0.0218(17) 0.0118(15) -0.0016(12) -0.0062(12) 0.0010(13)
Cl1 0.0731(14) 0.0463(11) 0.0567(12) -0.0066(9) -0.0040(10) 0.0071(10)
O1W 0.027(2) 0.041(3) 0.068(3) -0.003(2) -0.013(2) 0.0021(19)
O2W 0.057(6) 0.069(11) 0.030(4) 0.000 0.011(4) 0.000
O2V 0.057(6) 0.069(11) 0.030(4) 0.000 0.011(4) 0.000

_geom_special_details            
;
 All esds (except the esd in the dihedral angle between two l.s. planes)
 are estimated using the full covariance matrix.  The cell esds are taken
 into account individually in the estimation of esds in distances, angles
 and torsion angles; correlations between esds in cell parameters are only
 used when they are defined by crystal symmetry.  An approximate (isotropic)
 treatment of cell esds is used for estimating esds involving l.s. planes.
;

loop_
_geom_bond_atom_site_label_1
_geom_bond_atom_site_label_2
_geom_bond_distance
_geom_bond_site_symmetry_2
_geom_bond_publ_flag
Pr1 O311 2.518(3) . ?
Pr1 O311 2.518(3) 2_655 ?
Pr1 N1 2.613(4) 2_655 ?
Pr1 N1 2.613(4) . ?
Pr1 O211 2.645(4) . ?
Pr1 O211 2.645(4) 2_655 ?
Pr1 N4 2.683(4) . ?
Pr1 N4 2.683(4) 2_655 ?
Pr1 N7 2.689(4) . ?
Pr1 N7 2.689(4) 2_655 ?
N1 C2 1.338(6) . ?
N1 C9 1.352(6) . ?
C2 C10 1.390(6) . ?
C2 C3 1.507(6) . ?
C3 N4 1.475(6) . ?
C3 H31 0.9900 . ?
C3 H32 0.9900 . ?
N4 C20 1.470(6) . ?
N4 C5 1.484(6) . ?
C5 C5 1.512(9) 2_655 ?
C5 H51 0.9900 . ?
C5 H52 0.9900 . ?
C6 N7 1.484(5) . ?
C6 C6 1.525(8) 2_655 ?
C6 H61 0.9900 . ?
C6 H62 0.9900 . ?
N7 C30 1.474(5) . ?
N7 C8 1.477(5) . ?
C8 C9 1.508(6) . ?
C8 H81 0.9900 . ?
C8 H82 0.9900 . ?
C9 C12 1.390(6) . ?
C10 C11 1.382(7) . ?
C10 H101 0.9500 . ?
C11 C12 1.380(7) . ?
C11 H111 0.9500 . ?
C12 H121 0.9500 . ?
C20 C21 1.519(6) . ?
C20 H201 0.9900 . ?
C20 H202 0.9900 . ?
C21 O211 1.251(6) . ?
C21 O212 1.272(6) . ?
O212 H212 0.8105 . ?
C30 C31 1.508(6) . ?
C30 H301 0.9900 . ?
C30 H302 0.9900 . ?
C31 O311 1.248(5) . ?
C31 O312 1.278(5) . ?
O312 H312 0.9744 . ?
O1W H11W 0.9803 . ?
O1W H12W 0.9692 . ?
O2W H21W 0.8806 . ?
O2W H22W 0.9768 . ?
O2W H21W 0.8806 2_656 ?
O2V H21W 1.0963 . ?
O2V H22W 0.9784 . ?

loop_
_geom_angle_atom_site_label_1
_geom_angle_atom_site_label_2
_geom_angle_atom_site_label_3
_geom_angle
_geom_angle_site_symmetry_1
_geom_angle_site_symmetry_3
_geom_angle_publ_flag
O311 Pr1 O311 130.24(14) . 2_655 ?
O311 Pr1 N1 70.04(10) . 2_655 ?
O311 Pr1 N1 109.80(10) 2_655 2_655 ?
O311 Pr1 N1 109.80(10) . . ?
O311 Pr1 N1 70.04(10) 2_655 . ?
N1 Pr1 N1 179.64(16) 2_655 . ?
O311 Pr1 O211 141.14(11) . . ?
O311 Pr1 O211 65.78(11) 2_655 . ?
N1 Pr1 O211 71.12(11) 2_655 . ?
N1 Pr1 O211 109.05(11) . . ?
O311 Pr1 O211 65.78(11) . 2_655 ?
O311 Pr1 O211 141.14(11) 2_655 2_655 ?
N1 Pr1 O211 109.05(11) 2_655 2_655 ?
N1 Pr1 O211 71.12(11) . 2_655 ?
O211 Pr1 O211 128.06(15) . 2_655 ?
O311 Pr1 N4 141.21(10) . . ?
O311 Pr1 N4 85.60(11) 2_655 . ?
N1 Pr1 N4 116.21(11) 2_655 . ?
N1 Pr1 N4 64.12(11) . . ?
O211 Pr1 N4 59.95(11) . . ?
O211 Pr1 N4 76.67(11) 2_655 . ?
O311 Pr1 N4 85.60(11) . 2_655 ?
O311 Pr1 N4 141.21(10) 2_655 2_655 ?
N1 Pr1 N4 64.12(11) 2_655 2_655 ?
N1 Pr1 N4 116.21(11) . 2_655 ?
O211 Pr1 N4 76.67(11) . 2_655 ?
O211 Pr1 N4 59.95(11) 2_655 2_655 ?
N4 Pr1 N4 66.75(16) . 2_655 ?
O311 Pr1 N7 61.36(10) . . ?
O311 Pr1 N7 77.10(10) 2_655 . ?
N1 Pr1 N7 115.96(11) 2_655 . ?
N1 Pr1 N7 63.71(11) . . ?
O211 Pr1 N7 141.77(11) . . ?
O211 Pr1 N7 86.88(11) 2_655 . ?
N4 Pr1 N7 127.83(11) . . ?
N4 Pr1 N7 141.36(11) 2_655 . ?
O311 Pr1 N7 77.10(10) . 2_655 ?
O311 Pr1 N7 61.36(10) 2_655 2_655 ?
N1 Pr1 N7 63.71(11) 2_655 2_655 ?
N1 Pr1 N7 115.96(11) . 2_655 ?
O211 Pr1 N7 86.88(11) . 2_655 ?
O211 Pr1 N7 141.77(11) 2_655 2_655 ?
N4 Pr1 N7 141.36(11) . 2_655 ?
N4 Pr1 N7 127.83(11) 2_655 2_655 ?
N7 Pr1 N7 66.79(15) . 2_655 ?
C2 N1 C9 118.7(4) . . ?
C2 N1 Pr1 120.3(3) . . ?
C9 N1 Pr1 120.8(3) . . ?
N1 C2 C10 122.4(4) . . ?
N1 C2 C3 117.5(4) . . ?
C10 C2 C3 120.0(4) . . ?
N4 C3 C2 114.1(4) . . ?
N4 C3 H31 108.7 . . ?
C2 C3 H31 108.7 . . ?
N4 C3 H32 108.7 . . ?
C2 C3 H32 108.7 . . ?
H31 C3 H32 107.6 . . ?
C20 N4 C3 110.5(4) . . ?
C20 N4 C5 108.3(3) . . ?
C3 N4 C5 109.8(3) . . ?
C20 N4 Pr1 105.4(3) . . ?
C3 N4 Pr1 110.0(3) . . ?
C5 N4 Pr1 112.9(3) . . ?
N4 C5 C5 112.9(3) . 2_655 ?
N4 C5 H51 109.0 . . ?
C5 C5 H51 109.0 2_655 . ?
N4 C5 H52 109.0 . . ?
C5 C5 H52 109.0 2_655 . ?
H51 C5 H52 107.8 . . ?
N7 C6 C6 112.2(3) . 2_655 ?
N7 C6 H61 109.2 . . ?
C6 C6 H61 109.2 2_655 . ?
N7 C6 H62 109.2 . . ?
C6 C6 H62 109.2 2_655 . ?
H61 C6 H62 107.9 . . ?
C30 N7 C8 110.4(3) . . ?
C30 N7 C6 108.4(3) . . ?
C8 N7 C6 110.4(3) . . ?
C30 N7 Pr1 103.7(2) . . ?
C8 N7 Pr1 111.3(2) . . ?
C6 N7 Pr1 112.4(2) . . ?
N7 C8 C9 112.0(4) . . ?
N7 C8 H81 109.2 . . ?
C9 C8 H81 109.2 . . ?
N7 C8 H82 109.2 . . ?
C9 C8 H82 109.2 . . ?
H81 C8 H82 107.9 . . ?
N1 C9 C12 121.5(4) . . ?
N1 C9 C8 117.2(4) . . ?
C12 C9 C8 121.3(4) . . ?
C11 C10 C2 118.7(5) . . ?
C11 C10 H101 120.6 . . ?
C2 C10 H101 120.6 . . ?
C12 C11 C10 119.2(4) . . ?
C12 C11 H111 120.4 . . ?
C10 C11 H111 120.4 . . ?
C11 C12 C9 119.3(4) . . ?
C11 C12 H121 120.4 . . ?
C9 C12 H121 120.4 . . ?
N4 C20 C21 108.7(4) . . ?
N4 C20 H201 110.0 . . ?
C21 C20 H201 110.0 . . ?
N4 C20 H202 110.0 . . ?
C21 C20 H202 110.0 . . ?
H201 C20 H202 108.3 . . ?
O211 C21 O212 124.1(5) . . ?
O211 C21 C20 117.8(4) . . ?
O212 C21 C20 118.1(4) . . ?
C21 O211 Pr1 118.0(3) . . ?
C21 O212 H212 112.3 . . ?
N7 C30 C31 109.4(3) . . ?
N7 C30 H301 109.8 . . ?
C31 C30 H301 109.8 . . ?
N7 C30 H302 109.8 . . ?
C31 C30 H302 109.8 . . ?
H301 C30 H302 108.2 . . ?
O311 C31 O312 124.4(4) . . ?
O311 C31 C30 120.1(4) . . ?
O312 C31 C30 115.5(4) . . ?
C31 O311 Pr1 115.4(3) . . ?
C31 O312 H312 110.2 . . ?
H11W O1W H12W 112.2 . . ?
H21W O2W H22W 119.2 . . ?
H21W O2W H21W 170.5 . 2_656 ?
H22W O2W H21W 56.7 . 2_656 ?
H21W O2V H22W 101.0 . . ?
H21W O2V H21W 106.4 . 2_656 ?
H22W O2V H21W 50.2 . 2_656 ?

_refine_diff_density_max         1.026
_refine_diff_density_min         -1.510
_refine_diff_density_rms         0.171

_shelx_res_file                  
;

TITL mo_haf12_pr_stop2_tyc_kotek_0m_a.res in C2
    haf12_pr_stop_tyc.res
    created by SHELXL-2017/1 at 13:52:51 on 01-Aug-2024
REM Old TITL mo_haf12_pr_stop2_tyc_kotek_0m in C2/c
REM SHELXT solution in C2: R1 0.082, Rweak 0.012, Alpha 0.027
REM <I/s>   0.000 for    0 systematic absences,  Orientation as input
REM Flack x =  0.497 ( 0.005 ) from  2267 Parsons' quotients
REM Formula found by SHELXT:  C25 Cl2 N10 O8 Pr
CELL  0.71073  16.5314  19.3002   9.6305   90.000   93.348   90.000
ZERR    4       0.0006   0.0007   0.0004    0.000    0.001    0.000
LATT  7
SYMM -X, Y, 0.5-Z
SFAC C   H   CL N  O  PR
UNIT 104 156 8  24 44 4
TEMP -153.150
SIZE 0.058 0.104 0.216
L.S. 8
BOND $H
HTAB
LIST 4
ACTA
EQIV $1 -x+1, y, -z+1/2
RTAB coo PR1 N1
RTAB coo PR1 N4
RTAB coo PR1 N4_$1
RTAB coo PR1 N1_$1
RTAB coo PR1 N7_$1
RTAB coo PR1 N7
RTAB coo PR1 O211
RTAB coo PR1 O211_$1
RTAB coo PR1 O311_$1
RTAB coo PR1 O311
RTAB tor C9 N1 C2 C3
RTAB tor N1 C2 C3 N4
RTAB tor C2 C3 N4 C5
RTAB tor C3 N4 C5 C5_$1
RTAB tor N4 C5 C5_$1 N4_$1
RTAB tor C5 C5_$1 N4_$1 C3_$1
RTAB tor C5_$1 N4_$1 C3_$1 C2_$1
RTAB tor N4_$1 C3_$1 C2_$1 N1_$1
RTAB tor C3_$1 C2_$1 N1_$1 C9_$1
RTAB tor C2_$1 N1_$1 C9_$1 C8_$1
RTAB tor N1_$1 C9_$1 C8_$1 N7_$1
RTAB tor C9_$1 C8_$1 N7_$1 C6_$1
RTAB tor C8_$1 N7_$1 C6_$1 C6
RTAB tor N7_$1 C6_$1 C6 N7
RTAB tor C6_$1 C6 N7 C8
RTAB tor C6 N7 C8 C9
RTAB tor N7 C8 C9 N1
RTAB tor C8 C9 N1 C2
MPLA 3 N7 N1 N4 PR1
MPLA 3 N4_$1 N1_$1 N7_$1 PR1
MPLA 3 O211 N1 O311 PR1
MPLA 3 O211_$1 N1_$1 O311_$1 PR1
RTAB ang N1 PR1 N1_$1
FMAP 2
PLAN -10
WGHT    0.043100   45.406601
FVAR       0.21340   0.62254
MOLE   1
PR1   6    0.500000    0.294106    0.250000    10.50000    0.01405    0.01261 =
         0.01376    0.00000   -0.00045    0.00000
REM ---------------------------------------------------------------------------
REM macrocycle ----------------------------------------------------------------
N1    4    0.603252    0.293684    0.054671    11.00000    0.01172    0.01425 =
         0.00709   -0.00072   -0.00061   -0.00006
C2    1    0.636056    0.353055    0.013278    11.00000    0.01445    0.01817 =
         0.00831    0.00198   -0.00252   -0.00077
C3    1    0.609674    0.418977    0.081158    11.00000    0.01872    0.01436 =
         0.01230    0.00400    0.00214   -0.00159
AFIX  23
H31   2    0.654203    0.453201    0.079245    11.00000   -1.20000
H32   2    0.562545    0.438173    0.025789    11.00000   -1.20000
AFIX   0
N4    4    0.587410    0.410216    0.226243    11.00000    0.01441    0.00841 =
         0.00995   -0.00092   -0.00087   -0.00144
C5    1    0.544617    0.473048    0.272219    11.00000    0.02364    0.00746 =
         0.01653   -0.00265    0.00075    0.00059
AFIX  23
H51   2    0.570283    0.514533    0.233308    11.00000   -1.20000
H52   2    0.550844    0.476264    0.374883    11.00000   -1.20000
AFIX   0
C6    1    0.482107    0.115416    0.175204    11.00000    0.01741    0.01038 =
         0.00736   -0.00059   -0.00553   -0.00118
AFIX  23
H61   2    0.500607    0.073458    0.127139    11.00000   -1.20000
H62   2    0.422281    0.113470    0.175662    11.00000   -1.20000
AFIX   0
N7    4    0.505985    0.177778    0.097252    11.00000    0.00900    0.00989 =
         0.00874   -0.00016   -0.00184    0.00076
C8    1    0.586944    0.167994    0.043025    11.00000    0.01052    0.01548 =
         0.01127   -0.00358    0.00003    0.00210
AFIX  23
H81   2    0.583373    0.132888   -0.032035    11.00000   -1.20000
H82   2    0.624627    0.150267    0.118465    11.00000   -1.20000
AFIX   0
C9    1    0.620231    0.234489   -0.012898    11.00000    0.00919    0.01788 =
         0.00809   -0.00197   -0.00189    0.00123
C10   1    0.687723    0.355918   -0.095354    11.00000    0.01432    0.02656 =
         0.01182    0.00404    0.00116   -0.00321
AFIX  43
H101  2    0.712750    0.398285   -0.118963    11.00000   -1.20000
AFIX   0
C11   1    0.701980    0.295919   -0.168369    11.00000    0.01439    0.03321 =
         0.00968    0.00150    0.00280    0.00071
AFIX  43
H111  2    0.735072    0.296863   -0.245745    11.00000   -1.20000
AFIX   0
C12   1    0.667567    0.234644   -0.127507    11.00000    0.01265    0.02481 =
         0.00897   -0.00362   -0.00058    0.00358
AFIX  43
H121  2    0.676134    0.193008   -0.177171    11.00000   -1.20000
AFIX   0
REM pendant arms --------------------------------------------------------------
C20   1    0.660308    0.400265    0.318998    11.00000    0.01743    0.01561 =
         0.01286    0.00070   -0.00289   -0.00380
AFIX  23
H201  2    0.693831    0.442797    0.320937    11.00000   -1.20000
H202  2    0.693084    0.361600    0.284752    11.00000   -1.20000
AFIX   0
C21   1    0.634339    0.384077    0.464172    11.00000    0.02362    0.01053 =
         0.01551    0.00001   -0.00330    0.00221
O211  5    0.567887    0.354125    0.474644    11.00000    0.03248    0.01953 =
         0.01756    0.00477    0.00721    0.00321
O212  5    0.681587    0.401416    0.567309    11.00000    0.04933    0.02145 =
         0.01525   -0.00096   -0.00949   -0.00134
AFIX   3
H212  2    0.718294    0.426046    0.544733    11.00000    0.04658
AFIX   0
REM ---------------------------------------------------------------------------
C30   1    0.444935    0.189641   -0.018090    11.00000    0.01069    0.01427 =
         0.00745   -0.00238   -0.00331    0.00151
AFIX  23
H301  2    0.433692    0.145730   -0.068736    11.00000   -1.20000
H302  2    0.465767    0.223649   -0.084179    11.00000   -1.20000
AFIX   0
C31   1    0.368066    0.216663    0.039378    11.00000    0.01232    0.00858 =
         0.01242    0.00231   -0.00274   -0.00174
O311  5    0.368891    0.239220    0.160866    11.00000    0.00951    0.01530 =
         0.00782    0.00020   -0.00151    0.00014
O312  5    0.305492    0.215891   -0.045099    11.00000    0.01146    0.02178 =
         0.01176   -0.00161   -0.00619    0.00099
AFIX   3
H312  2    0.268714    0.253241   -0.023061    10.50000    0.03036
AFIX   0
REM ---------------------------------------------------------------------------
REM chloride ------------------------------------------------------------------
CL1   3    0.902253    0.542083    0.759087    11.00000    0.07306    0.04633 =
         0.05669   -0.00660   -0.00405    0.00708
REM ---------------------------------------------------------------------------
REM water of crystallization --------------------------------------------------
O1W   5    0.810881    0.482855    0.514055    11.00000    0.02668    0.04053 =
         0.06794   -0.00282   -0.01278    0.00213
AFIX   3
H11W  2    0.836520    0.498968    0.602578    11.00000   -1.50000
H12W  2    0.842745    0.447611    0.470806    11.00000   -1.50000
AFIX   0
REM ---------------------------------------------------------------------------
EADP O2W O2V
PART 1
O2W   5    0.500000    0.367086    0.750000    20.50000    0.05696    0.06914 =
         0.02980    0.00000    0.01076    0.00000
PART 0
AFIX   3
H21W  2    0.531100    0.363315    0.679200    10.50000   -1.50000
H22W  2    0.445074    0.348289    0.741597    10.50000   -1.50000
AFIX   0
PART 2
O2V   5    0.500000    0.329270    0.750000   -20.50000    0.05696    0.06914 =
         0.02980    0.00000    0.01076    0.00000
HKLF 4


REM  mo_haf12_pr_stop2_tyc_kotek_0m_a.res in C2
REM R1 =  0.0426 for    3441 Fo > 4sig(Fo)  and  0.0439 for all    3520 data
REM    213 parameters refined using      0 restraints

END

WGHT      0.0430     45.4103

REM Instructions for potential hydrogen bonds
EQIV $3 -x+1, -y+1, -z+1
HTAB C5 O2W^a_$3
EQIV $4 -x+3/2, -y+1/2, -z+1
HTAB C6 Cl1_$4
EQIV $5 -x+3/2, y-1/2, -z+1/2
HTAB C8 Cl1_$5
HTAB C20 O311_$1
HTAB O212 O1W
EQIV $6 x-1/2, y-1/2, z-1
HTAB C30 Cl1_$6
EQIV $7 -x+1/2, -y+1/2, -z
HTAB O312 O311_$7
HTAB O312 O312_$7
HTAB O1W Cl1
EQIV $8 x, -y+1, z-1/2
HTAB O1W Cl1_$8
HTAB O2W^a O211
HTAB O2V^b O211

REM Highest difference peak  1.026,  deepest hole -1.510,  1-sigma level  0.171
Q1    1   0.8452  0.5060  0.7954  11.00000  0.05    1.03
Q2    1   0.5000  0.4747  0.2500  10.50000  0.05    0.93
Q3    1   0.5901  0.3794  0.5276  11.00000  0.05    0.83
Q4    1   0.3594  0.2150  0.1654  11.00000  0.05    0.80
Q5    1   0.8191  0.4620  0.4968  11.00000  0.05    0.74
Q6    1   0.3336  0.2149 -0.0043  11.00000  0.05    0.73
Q7    1   0.4024  0.4086  0.3265  11.00000  0.05    0.72
Q8    1   0.4051  0.2011  0.0136  11.00000  0.05    0.72
Q9    1   0.4618  0.1743  0.4253  11.00000  0.05    0.72
Q10   1   0.8131  0.4702  0.5779  11.00000  0.05    0.69
;
_shelx_res_checksum              64782
####################################################################### 
# 
# This file contains crystal structure data downloaded from the 
# Cambridge Structural Database (CSD) hosted by the Cambridge 
# Crystallographic Data Centre (CCDC).
# 
# Full information about CCDC data access policies and citation 
# guidelines are available at http://www.ccdc.cam.ac.uk/access/V1 
# 
# Audit and citation data items may have been added by the CCDC. 
# Please retain this information to preserve the provenance of 
# this file and to allow appropriate attribution of the data. 
# 
#######################################################################

data_haf12zwi_sq
_database_code_depnum_ccdc_archive 'CCDC 2422576'
loop_
_audit_author_name
_audit_author_address
'Jan Kotek'
;Faculty of Science, Charles University, Prague
Czech Republic
;
_audit_update_record             
;
2025-02-10 deposited with the CCDC.	2025-05-30 downloaded from the CCDC.
;

_audit_creation_method           SHELXL-2017/1
_shelx_SHELXL_version_number     2017/1
_chemical_name_systematic        ?
_chemical_name_common            ?
_chemical_melting_point          ?
_chemical_formula_moiety         'C26 H34 N6 O8, 8(H2 O)'
_chemical_formula_sum            'C26 H50 N6 O16'
_chemical_formula_weight         702.72

loop_
_atom_type_symbol
_atom_type_description
_atom_type_scat_dispersion_real
_atom_type_scat_dispersion_imag
_atom_type_scat_source
C C 0.0033 0.0016 'International Tables Vol C Tables 4.2.6.8 and 6.1.1.4'
H H 0.0000 0.0000 'International Tables Vol C Tables 4.2.6.8 and 6.1.1.4'
N N 0.0061 0.0033 'International Tables Vol C Tables 4.2.6.8 and 6.1.1.4'
O O 0.0106 0.0060 'International Tables Vol C Tables 4.2.6.8 and 6.1.1.4'

_space_group_crystal_system      triclinic
_space_group_IT_number           2
_space_group_name_H-M_alt        'P -1'
_space_group_name_Hall           '-P 1'

_shelx_space_group_comment       
;
The symmetry employed for this shelxl refinement is uniquely defined
by the following loop, which should always be used as a source of
symmetry information in preference to the above space-group names.
They are only intended as comments.
;

loop_
_space_group_symop_operation_xyz
'x, y, z'
'-x, -y, -z'

_cell_length_a                   12.6858(5)
_cell_length_b                   12.9121(4)
_cell_length_c                   20.6862(8)
_cell_angle_alpha                93.5600(10)
_cell_angle_beta                 96.977(2)
_cell_angle_gamma                90.5620(10)
_cell_volume                     3356.3(2)
_cell_formula_units_Z            4
_cell_measurement_temperature    120(2)
_cell_measurement_reflns_used    9880
_cell_measurement_theta_min      2.3662
_cell_measurement_theta_max      27.3065

_exptl_crystal_description       prism
_exptl_crystal_colour            colourless
_exptl_crystal_density_meas      ?
_exptl_crystal_density_method    ?
_exptl_crystal_density_diffrn    1.391
_exptl_crystal_F_000             1504
_exptl_transmission_factor_min   ?
_exptl_transmission_factor_max   ?
_exptl_crystal_size_max          0.348
_exptl_crystal_size_mid          0.199
_exptl_crystal_size_min          0.082
_exptl_absorpt_coefficient_mu    0.115
_shelx_estimated_absorpt_T_min   0.961
_shelx_estimated_absorpt_T_max   0.991
_exptl_absorpt_correction_type   Multi-Scan
_exptl_absorpt_process_details   
;
Krause, L., Herbst-Irmer, R., Sheldrick, G. M., Stalke, D. (2015).
"Comparison of silver and molybdenum microfocus X-ray sources for
single-crystal structure determination"
J. Appl. Cryst. 48, 3-10.
doi:10.1107/S1600576714022985
;
_exptl_absorpt_correction_T_min  0.91
_exptl_absorpt_correction_T_max  0.99
_exptl_absorpt_special_details   ?
_diffrn_ambient_temperature      120(2)
_diffrn_radiation_wavelength     0.71073
_diffrn_radiation_type           MoK\a
_diffrn_source                   'microfocus sealed tube'
_diffrn_measurement_device       'Bruker D8 VENTURE'
_diffrn_measurement_method       '\f and \w scans'
_diffrn_detector_area_resol_mean 7.3910
_diffrn_reflns_number            69560
_diffrn_reflns_av_unetI/netI     0.0323
_diffrn_reflns_av_R_equivalents  0.0376
_diffrn_reflns_limit_h_min       -16
_diffrn_reflns_limit_h_max       16
_diffrn_reflns_limit_k_min       -14
_diffrn_reflns_limit_k_max       16
_diffrn_reflns_limit_l_min       -26
_diffrn_reflns_limit_l_max       26
_diffrn_reflns_theta_min         1.920
_diffrn_reflns_theta_max         27.526
_diffrn_reflns_theta_full        25.242
_diffrn_measured_fraction_theta_max 0.997
_diffrn_measured_fraction_theta_full 0.999
_diffrn_reflns_Laue_measured_fraction_max 0.997
_diffrn_reflns_Laue_measured_fraction_full 0.999
_diffrn_reflns_point_group_measured_fraction_max 0.997
_diffrn_reflns_point_group_measured_fraction_full 0.999
_reflns_number_total             15433
_reflns_number_gt                12164
_reflns_threshold_expression     'I > 2\s(I)'
_reflns_Friedel_coverage         0.000
_reflns_Friedel_fraction_max     .
_reflns_Friedel_fraction_full    .

_reflns_special_details          
;
 Reflections were merged by SHELXL according to the crystal
 class for the calculation of statistics and refinement.
 
 Structure factors included contributions from the .fab file.
 
 _reflns_Friedel_fraction is defined as the number of unique
 Friedel pairs measured divided by the number that would be
 possible theoretically, ignoring centric projections and
 systematic absences.
;

_computing_data_collection       'Bruker Instrument Service vV6.2.15'
_computing_cell_refinement       'SAINT V8.40B (Bruker AXS LLC, 2019)'
_computing_data_reduction        'SAINT V8.40B (Bruker AXS LLC, 2019)'
_computing_structure_solution    'SHELXT 2018/2 (Sheldrick, 2018)'
_computing_structure_refinement  'SHELXL-2017/1 (Sheldrick, 2017)'
_computing_molecular_graphics    ?
_computing_publication_material  ?
_refine_special_details          ?
_refine_ls_structure_factor_coef Fsqd
_refine_ls_matrix_type           full
_refine_ls_weighting_scheme      calc
_refine_ls_weighting_details     
'w=1/[\s^2^(Fo^2^)+(0.0583P)^2^+3.0867P] where P=(Fo^2^+2Fc^2^)/3'
_atom_sites_solution_primary     direct
_atom_sites_solution_secondary   difmap
_atom_sites_solution_hydrogens   geom
_refine_ls_hydrogen_treatment    constr
_refine_ls_extinction_method     none
_refine_ls_extinction_coef       .
_refine_ls_number_reflns         15433
_refine_ls_number_parameters     721
_refine_ls_number_restraints     0
_refine_ls_R_factor_all          0.0678
_refine_ls_R_factor_gt           0.0543
_refine_ls_wR_factor_ref         0.1523
_refine_ls_wR_factor_gt          0.1440
_refine_ls_goodness_of_fit_ref   1.029
_refine_ls_restrained_S_all      1.029
_refine_ls_shift/su_max          0.001
_refine_ls_shift/su_mean         0.000

loop_
_atom_site_label
_atom_site_type_symbol
_atom_site_fract_x
_atom_site_fract_y
_atom_site_fract_z
_atom_site_U_iso_or_equiv
_atom_site_adp_type
_atom_site_occupancy
_atom_site_site_symmetry_order
_atom_site_calc_flag
_atom_site_refinement_flags_posn
_atom_site_refinement_flags_adp
_atom_site_refinement_flags_occupancy
_atom_site_disorder_assembly
_atom_site_disorder_group
N1A N 0.20827(13) 0.71022(13) 0.60648(8) 0.0297(4) Uani 1 1 d . . . . .
C2A C 0.30687(16) 0.67309(17) 0.61464(11) 0.0341(5) Uani 1 1 d . . . . .
C3A C 0.37084(15) 0.68784(16) 0.55935(11) 0.0317(4) Uani 1 1 d . . . . .
H31 H 0.433353 0.642355 0.563536 0.038 Uiso 1 1 calc R U . . .
H32 H 0.396823 0.760666 0.561516 0.038 Uiso 1 1 calc R U . . .
N4A N 0.30433(12) 0.66218(12) 0.49373(8) 0.0262(3) Uani 1 1 d . . . . .
H41 H 0.231180 0.642601 0.502516 0.031 Uiso 1 1 calc R U . . .
C5A C 0.29587(14) 0.75844(14) 0.45598(9) 0.0245(4) Uani 1 1 d . . . . .
H51 H 0.368133 0.784387 0.451457 0.029 Uiso 1 1 calc R U . . .
H52 H 0.260136 0.812974 0.480675 0.029 Uiso 1 1 calc R U . . .
C6A C 0.23414(15) 0.73850(14) 0.38848(10) 0.0261(4) Uani 1 1 d . . . . .
H61 H 0.281771 0.707383 0.358352 0.031 Uiso 1 1 calc R U . . .
H62 H 0.175517 0.688225 0.390844 0.031 Uiso 1 1 calc R U . . .
N7A N 0.18894(12) 0.83698(12) 0.36193(8) 0.0239(3) Uani 1 1 d . . . . .
H71 H 0.135839 0.863763 0.390555 0.029 Uiso 1 1 calc R U . . .
C8A C 0.13163(16) 0.81269(16) 0.29359(10) 0.0304(4) Uani 1 1 d . . . . .
H81 H 0.159484 0.859228 0.263119 0.036 Uiso 1 1 calc R U . . .
H82 H 0.146221 0.740341 0.278987 0.036 Uiso 1 1 calc R U . . .
C9A C 0.01426(16) 0.82596(15) 0.29126(10) 0.0293(4) Uani 1 1 d . . . . .
N10A N -0.03047(13) 0.79125(12) 0.34145(8) 0.0271(3) Uani 1 1 d . . . . .
C11A C -0.13533(15) 0.80319(15) 0.34153(10) 0.0279(4) Uani 1 1 d . . . . .
C12A C -0.18274(15) 0.76699(16) 0.39964(10) 0.0300(4) Uani 1 1 d . . . . .
H121 H -0.208812 0.827574 0.424402 0.036 Uiso 1 1 calc R U . . .
H122 H -0.244137 0.720050 0.384476 0.036 Uiso 1 1 calc R U . . .
N13A N -0.10250(12) 0.71092(12) 0.44371(8) 0.0246(3) Uani 1 1 d . . . . .
H131 H -0.034993 0.752903 0.449083 0.029 Uiso 1 1 calc R U . . .
C14A C -0.13774(15) 0.70518(15) 0.51086(10) 0.0271(4) Uani 1 1 d . . . . .
H141 H -0.216248 0.700806 0.506822 0.033 Uiso 1 1 calc R U . . .
H142 H -0.109364 0.641764 0.530694 0.033 Uiso 1 1 calc R U . . .
C15A C -0.09906(14) 0.79911(15) 0.55430(10) 0.0262(4) Uani 1 1 d . . . . .
H151 H -0.140374 0.805507 0.591955 0.031 Uiso 1 1 calc R U . . .
H152 H -0.110555 0.862223 0.529707 0.031 Uiso 1 1 calc R U . . .
N16A N 0.01789(12) 0.79097(12) 0.57876(8) 0.0251(3) Uani 1 1 d . . . . .
H161 H 0.051389 0.749023 0.544704 0.030 Uiso 1 1 calc R U . . .
C17A C 0.03325(17) 0.73411(17) 0.64010(10) 0.0322(4) Uani 1 1 d . . . . .
H171 H -0.017186 0.674408 0.636223 0.039 Uiso 1 1 calc R U . . .
H172 H 0.017934 0.780959 0.677408 0.039 Uiso 1 1 calc R U . . .
C18A C 0.14487(17) 0.69592(16) 0.65264(10) 0.0328(4) Uani 1 1 d . . . . .
C19A C 0.34659(19) 0.6254(2) 0.67031(13) 0.0489(6) Uani 1 1 d . . . . .
H191 H 0.417908 0.602551 0.675900 0.059 Uiso 1 1 calc R U . . .
C20A C 0.2807(2) 0.6115(2) 0.71761(13) 0.0512(7) Uani 1 1 d . . . . .
H201 H 0.306007 0.577877 0.755902 0.061 Uiso 1 1 calc R U . . .
C21A C 0.17862(19) 0.64626(19) 0.70910(11) 0.0410(5) Uani 1 1 d . . . . .
H211 H 0.132013 0.636734 0.740960 0.049 Uiso 1 1 calc R U . . .
C22A C -0.04374(18) 0.86880(17) 0.23877(11) 0.0370(5) Uani 1 1 d . . . . .
H221 H -0.010098 0.889654 0.202966 0.044 Uiso 1 1 calc R U . . .
C23A C -0.15155(19) 0.88051(18) 0.23962(12) 0.0408(5) Uani 1 1 d . . . . .
H231 H -0.193145 0.910443 0.204459 0.049 Uiso 1 1 calc R U . . .
C24A C -0.19851(18) 0.84848(17) 0.29187(11) 0.0366(5) Uani 1 1 d . . . . .
H241 H -0.272350 0.857233 0.293806 0.044 Uiso 1 1 calc R U . . .
C30A C 0.34685(16) 0.57214(15) 0.45625(11) 0.0320(4) Uani 1 1 d . . . . .
H301 H 0.419869 0.589293 0.447611 0.038 Uiso 1 1 calc R U . . .
H302 H 0.302289 0.560076 0.413667 0.038 Uiso 1 1 calc R U . . .
C31A C 0.34863(16) 0.47273(16) 0.49296(13) 0.0365(5) Uani 1 1 d . . . . .
O311 O 0.30769(12) 0.47366(12) 0.54448(9) 0.0424(4) Uani 1 1 d . . . . .
O312 O 0.39131(12) 0.39729(11) 0.46532(10) 0.0470(4) Uani 1 1 d . . . . .
C40A C 0.27379(15) 0.91891(14) 0.36205(10) 0.0258(4) Uani 1 1 d . . . . .
H401 H 0.325157 0.894594 0.332275 0.031 Uiso 1 1 calc R U . . .
H402 H 0.312611 0.929167 0.406532 0.031 Uiso 1 1 calc R U . . .
C41A C 0.22920(16) 1.02289(15) 0.34081(9) 0.0274(4) Uani 1 1 d . . . . .
O411 O 0.13070(11) 1.03099(11) 0.33094(7) 0.0314(3) Uani 1 1 d . . . . .
O412 O 0.29857(12) 1.09093(11) 0.33657(8) 0.0354(3) Uani 1 1 d . . . . .
C50A C -0.07846(15) 0.60537(14) 0.41482(11) 0.0291(4) Uani 1 1 d . . . . .
H501 H -0.087064 0.605595 0.366616 0.035 Uiso 1 1 calc R U . . .
H502 H -0.128794 0.553277 0.427304 0.035 Uiso 1 1 calc R U . . .
C51A C 0.03522(15) 0.57662(14) 0.43953(10) 0.0251(4) Uani 1 1 d . . . . .
O511 O 0.08189(10) 0.63054(10) 0.48734(7) 0.0278(3) Uani 1 1 d . . . . .
O512 O 0.07399(11) 0.50304(10) 0.40890(7) 0.0322(3) Uani 1 1 d . . . . .
C60A C 0.07128(15) 0.89607(15) 0.58657(9) 0.0268(4) Uani 1 1 d . . . . .
H601 H 0.133870 0.895545 0.620161 0.032 Uiso 1 1 calc R U . . .
H602 H 0.021468 0.948513 0.601293 0.032 Uiso 1 1 calc R U . . .
C61A C 0.10637(14) 0.92492(14) 0.52181(9) 0.0230(4) Uani 1 1 d . . . . .
O611 O 0.07104(10) 0.86974(10) 0.47116(6) 0.0250(3) Uani 1 1 d . . . . .
O612 O 0.16910(11) 1.00045(11) 0.52531(7) 0.0310(3) Uani 1 1 d . . . . .
N1B N 0.73256(14) 0.70042(12) 1.08748(8) 0.0290(4) Uani 1 1 d . . . . .
C2B C 0.82825(17) 0.65821(15) 1.08444(10) 0.0308(4) Uani 1 1 d . . . . .
C3B C 0.87297(16) 0.67053(16) 1.02120(10) 0.0321(4) Uani 1 1 d . . . . .
H35 H 0.932192 0.621901 1.017830 0.039 Uiso 1 1 calc R U . . .
H36 H 0.901626 0.742028 1.020725 0.039 Uiso 1 1 calc R U . . .
N4B N 0.78891(14) 0.64932(13) 0.96314(8) 0.0297(4) Uani 1 1 d . . . . .
H45 H 0.720915 0.631784 0.980209 0.036 Uiso 1 1 calc R U . . .
C5B C 0.77164(16) 0.74681(15) 0.92659(10) 0.0318(4) Uani 1 1 d . . . . .
H55 H 0.840471 0.771429 0.914717 0.038 Uiso 1 1 calc R U . . .
H56 H 0.744548 0.801712 0.955484 0.038 Uiso 1 1 calc R U . . .
C6B C 0.69330(17) 0.72885(15) 0.86490(10) 0.0318(4) Uani 1 1 d . . . . .
H65 H 0.731542 0.699949 0.829088 0.038 Uiso 1 1 calc R U . . .
H66 H 0.638891 0.677008 0.872544 0.038 Uiso 1 1 calc R U . . .
N7B N 0.63888(13) 0.82701(12) 0.84424(8) 0.0285(4) Uani 1 1 d . . . . .
H75 H 0.594576 0.850887 0.878933 0.034 Uiso 1 1 calc R U . . .
C8B C 0.56495(18) 0.80297(16) 0.78154(10) 0.0333(4) Uani 1 1 d . . . . .
H85 H 0.584610 0.847624 0.747521 0.040 Uiso 1 1 calc R U . . .
H86 H 0.573363 0.729762 0.766078 0.040 Uiso 1 1 calc R U . . .
C9B C 0.45079(18) 0.82077(16) 0.79152(10) 0.0332(4) Uani 1 1 d . . . . .
N10B N 0.42332(14) 0.78796(13) 0.84735(8) 0.0305(4) Uani 1 1 d . . . . .
C11B C 0.32413(17) 0.80396(15) 0.86085(10) 0.0312(4) Uani 1 1 d . . . . .
C12B C 0.29766(16) 0.77224(16) 0.92582(10) 0.0316(4) Uani 1 1 d . . . . .
H125 H 0.284688 0.834871 0.953632 0.038 Uiso 1 1 calc R U . . .
H126 H 0.231909 0.728974 0.919309 0.038 Uiso 1 1 calc R U . . .
N13B N 0.38684(13) 0.71205(12) 0.95946(8) 0.0270(3) Uani 1 1 d . . . . .
H135 H 0.454265 0.751437 0.956758 0.032 Uiso 1 1 calc R U . . .
C14B C 0.37436(16) 0.70774(15) 1.03082(10) 0.0285(4) Uani 1 1 d . . . . .
H145 H 0.297888 0.704886 1.036111 0.034 Uiso 1 1 calc R U . . .
H146 H 0.407303 0.643916 1.047503 0.034 Uiso 1 1 calc R U . . .
C15B C 0.42556(16) 0.80095(15) 1.06976(10) 0.0286(4) Uani 1 1 d . . . . .
H155 H 0.397402 0.808582 1.112350 0.034 Uiso 1 1 calc R U . . .
H156 H 0.407634 0.864088 1.046188 0.034 Uiso 1 1 calc R U . . .
N16B N 0.54510(13) 0.79065(12) 1.08098(8) 0.0259(3) Uani 1 1 d . . . . .
H165 H 0.565897 0.745072 1.043916 0.031 Uiso 1 1 calc R U . . .
C17B C 0.57827(17) 0.73720(15) 1.14246(10) 0.0300(4) Uani 1 1 d . . . . .
H175 H 0.526203 0.681268 1.146923 0.036 Uiso 1 1 calc R U . . .
H176 H 0.578884 0.787618 1.180568 0.036 Uiso 1 1 calc R U . . .
C18B C 0.68771(16) 0.69137(14) 1.14168(10) 0.0285(4) Uani 1 1 d . . . . .
C19B C 0.88272(18) 0.60895(16) 1.13552(11) 0.0355(5) Uani 1 1 d . . . . .
H195 H 0.951216 0.581541 1.132204 0.043 Uiso 1 1 calc R U . . .
C20B C 0.83455(19) 0.60072(16) 1.19170(11) 0.0361(5) Uani 1 1 d . . . . .
H25 H 0.869732 0.567136 1.227612 0.043 Uiso 1 1 calc R U . . .
C21B C 0.73467(18) 0.64183(15) 1.19511(10) 0.0331(4) Uani 1 1 d . . . . .
H215 H 0.699590 0.636230 1.232822 0.040 Uiso 1 1 calc R U . . .
C22B C 0.3799(2) 0.86653(17) 0.74626(11) 0.0398(5) Uani 1 1 d . . . . .
H225 H 0.401068 0.887328 0.706447 0.048 Uiso 1 1 calc R U . . .
C23B C 0.2772(2) 0.88118(18) 0.76060(12) 0.0428(5) Uani 1 1 d . . . . .
H235 H 0.226718 0.912340 0.730362 0.051 Uiso 1 1 calc R U . . .
C24B C 0.24792(19) 0.85054(17) 0.81891(12) 0.0388(5) Uani 1 1 d . . . . .
H245 H 0.178035 0.861064 0.829814 0.047 Uiso 1 1 calc R U . . .
C30B C 0.81470(17) 0.55974(15) 0.91799(10) 0.0315(4) Uani 1 1 d . . . . .
H305 H 0.878263 0.578460 0.897505 0.038 Uiso 1 1 calc R U . . .
H306 H 0.754846 0.548051 0.882762 0.038 Uiso 1 1 calc R U . . .
C31B C 0.83561(16) 0.45865(16) 0.95182(11) 0.0324(4) Uani 1 1 d . . . . .
O315 O 0.82039(12) 0.45471(11) 1.00967(7) 0.0359(3) Uani 1 1 d . . . . .
O316 O 0.86582(14) 0.38653(12) 0.91481(8) 0.0441(4) Uani 1 1 d . . . . .
C40B C 0.71767(17) 0.91193(15) 0.83768(11) 0.0324(4) Uani 1 1 d . . . . .
H405 H 0.761595 0.890340 0.802944 0.039 Uiso 1 1 calc R U . . .
H406 H 0.765467 0.923075 0.879128 0.039 Uiso 1 1 calc R U . . .
C41B C 0.66335(18) 1.01396(15) 0.82114(10) 0.0314(4) Uani 1 1 d . . . . .
O415 O 0.56529(12) 1.01799(11) 0.81906(7) 0.0337(3) Uani 1 1 d . . . . .
O416 O 0.72665(13) 1.08615(11) 0.81189(8) 0.0397(4) Uani 1 1 d . . . . .
C50B C 0.39769(17) 0.60598(15) 0.92722(10) 0.0303(4) Uani 1 1 d . . . . .
H505 H 0.373241 0.606817 0.879955 0.036 Uiso 1 1 calc R U . . .
H506 H 0.352607 0.555605 0.946045 0.036 Uiso 1 1 calc R U . . .
C51B C 0.51350(17) 0.57258(14) 0.93724(10) 0.0290(4) Uani 1 1 d . . . . .
O515 O 0.57488(11) 0.62254(11) 0.98086(7) 0.0305(3) Uani 1 1 d . . . . .
O516 O 0.53831(13) 0.49957(11) 0.89983(8) 0.0381(4) Uani 1 1 d . . . . .
C60B C 0.60101(16) 0.89369(14) 1.07951(10) 0.0288(4) Uani 1 1 d . . . . .
H605 H 0.673238 0.891193 1.103573 0.035 Uiso 1 1 calc R U . . .
H606 H 0.561511 0.948620 1.101336 0.035 Uiso 1 1 calc R U . . .
C61B C 0.60862(15) 0.91956(14) 1.00911(10) 0.0279(4) Uani 1 1 d . . . . .
O615 O 0.55838(11) 0.86121(11) 0.96442(7) 0.0299(3) Uani 1 1 d . . . . .
O616 O 0.66661(13) 0.99478(11) 1.00122(8) 0.0389(4) Uani 1 1 d . . . . .

loop_
_atom_site_aniso_label
_atom_site_aniso_U_11
_atom_site_aniso_U_22
_atom_site_aniso_U_33
_atom_site_aniso_U_23
_atom_site_aniso_U_13
_atom_site_aniso_U_12
N1A 0.0262(8) 0.0323(9) 0.0312(9) 0.0083(7) 0.0028(7) -0.0041(7)
C2A 0.0252(10) 0.0377(11) 0.0398(11) 0.0148(9) -0.0005(8) -0.0063(8)
C3A 0.0207(9) 0.0313(10) 0.0436(12) 0.0135(9) 0.0004(8) -0.0007(8)
N4A 0.0190(7) 0.0228(8) 0.0384(9) 0.0098(7) 0.0054(7) 0.0024(6)
C5A 0.0205(8) 0.0199(8) 0.0351(10) 0.0084(7) 0.0078(7) 0.0029(7)
C6A 0.0251(9) 0.0209(8) 0.0346(10) 0.0058(7) 0.0111(8) 0.0030(7)
N7A 0.0228(8) 0.0246(8) 0.0256(8) 0.0033(6) 0.0074(6) 0.0035(6)
C8A 0.0299(10) 0.0346(10) 0.0270(10) -0.0015(8) 0.0063(8) 0.0042(8)
C9A 0.0295(10) 0.0264(9) 0.0311(10) -0.0045(8) 0.0026(8) 0.0037(8)
N10A 0.0232(8) 0.0273(8) 0.0295(8) -0.0060(6) 0.0017(6) 0.0035(6)
C11A 0.0231(9) 0.0238(9) 0.0349(10) -0.0063(8) -0.0007(8) 0.0040(7)
C12A 0.0199(9) 0.0306(10) 0.0382(11) -0.0035(8) 0.0010(8) 0.0052(7)
N13A 0.0174(7) 0.0219(7) 0.0345(9) -0.0012(6) 0.0049(6) 0.0014(6)
C14A 0.0188(9) 0.0276(9) 0.0368(10) 0.0029(8) 0.0106(8) -0.0017(7)
C15A 0.0184(8) 0.0281(9) 0.0339(10) 0.0023(8) 0.0106(7) 0.0008(7)
N16A 0.0217(8) 0.0273(8) 0.0278(8) 0.0049(6) 0.0084(6) -0.0021(6)
C17A 0.0324(11) 0.0376(11) 0.0289(10) 0.0101(8) 0.0091(8) -0.0042(8)
C18A 0.0325(11) 0.0350(11) 0.0319(10) 0.0095(8) 0.0047(8) -0.0072(8)
C19A 0.0304(12) 0.0631(16) 0.0539(15) 0.0327(13) -0.0057(10) -0.0046(11)
C20A 0.0472(14) 0.0636(16) 0.0429(13) 0.0302(12) -0.0061(11) -0.0106(12)
C21A 0.0402(12) 0.0493(13) 0.0346(11) 0.0165(10) 0.0029(9) -0.0088(10)
C22A 0.0396(12) 0.0356(11) 0.0345(11) 0.0004(9) -0.0005(9) 0.0052(9)
C23A 0.0405(12) 0.0381(12) 0.0407(12) 0.0041(10) -0.0089(10) 0.0097(10)
C24A 0.0290(11) 0.0327(11) 0.0457(13) -0.0004(9) -0.0034(9) 0.0075(8)
C30A 0.0233(9) 0.0216(9) 0.0532(13) 0.0077(9) 0.0103(9) 0.0045(7)
C31A 0.0186(9) 0.0237(10) 0.0678(15) 0.0136(10) 0.0024(10) 0.0019(7)
O311 0.0283(8) 0.0312(8) 0.0714(12) 0.0217(8) 0.0110(8) 0.0006(6)
O312 0.0298(8) 0.0239(7) 0.0891(14) 0.0114(8) 0.0096(8) 0.0071(6)
C40A 0.0242(9) 0.0242(9) 0.0307(10) 0.0067(7) 0.0076(8) 0.0005(7)
C41A 0.0331(10) 0.0273(9) 0.0238(9) 0.0066(7) 0.0084(8) 0.0059(8)
O411 0.0318(8) 0.0326(7) 0.0314(7) 0.0058(6) 0.0074(6) 0.0096(6)
O412 0.0384(8) 0.0267(7) 0.0440(9) 0.0145(6) 0.0106(7) 0.0024(6)
C50A 0.0226(9) 0.0213(9) 0.0435(11) -0.0053(8) 0.0082(8) -0.0008(7)
C51A 0.0228(9) 0.0206(8) 0.0344(10) 0.0064(7) 0.0105(8) 0.0003(7)
O511 0.0197(6) 0.0285(7) 0.0359(7) 0.0013(6) 0.0062(5) 0.0011(5)
O512 0.0318(7) 0.0245(7) 0.0430(8) 0.0038(6) 0.0135(6) 0.0076(6)
C60A 0.0259(9) 0.0267(9) 0.0285(10) 0.0005(7) 0.0070(8) -0.0032(7)
C61A 0.0168(8) 0.0224(8) 0.0311(10) 0.0042(7) 0.0069(7) 0.0037(7)
O611 0.0221(6) 0.0278(7) 0.0263(7) 0.0001(5) 0.0085(5) -0.0017(5)
O612 0.0259(7) 0.0266(7) 0.0413(8) 0.0054(6) 0.0066(6) -0.0053(5)
N1B 0.0323(9) 0.0247(8) 0.0325(9) 0.0081(7) 0.0104(7) 0.0070(7)
C2B 0.0342(11) 0.0247(9) 0.0354(11) 0.0067(8) 0.0091(9) 0.0053(8)
C3B 0.0297(10) 0.0309(10) 0.0387(11) 0.0109(8) 0.0110(9) 0.0085(8)
N4B 0.0303(9) 0.0273(8) 0.0354(9) 0.0114(7) 0.0150(7) 0.0094(7)
C5B 0.0318(10) 0.0267(10) 0.0416(11) 0.0147(8) 0.0164(9) 0.0103(8)
C6B 0.0365(11) 0.0266(10) 0.0371(11) 0.0142(8) 0.0164(9) 0.0105(8)
N7B 0.0333(9) 0.0262(8) 0.0301(8) 0.0117(7) 0.0146(7) 0.0091(7)
C8B 0.0426(12) 0.0291(10) 0.0308(10) 0.0102(8) 0.0110(9) 0.0058(9)
C9B 0.0399(12) 0.0269(10) 0.0351(11) 0.0098(8) 0.0096(9) 0.0063(8)
N10B 0.0359(9) 0.0261(8) 0.0312(9) 0.0072(7) 0.0075(7) 0.0052(7)
C11B 0.0335(11) 0.0243(9) 0.0369(11) 0.0054(8) 0.0061(9) 0.0046(8)
C12B 0.0274(10) 0.0295(10) 0.0394(11) 0.0068(8) 0.0077(8) 0.0056(8)
N13B 0.0285(8) 0.0245(8) 0.0301(8) 0.0063(6) 0.0094(7) 0.0039(6)
C14B 0.0312(10) 0.0256(9) 0.0324(10) 0.0070(8) 0.0158(8) 0.0046(8)
C15B 0.0294(10) 0.0249(9) 0.0344(10) 0.0051(8) 0.0139(8) 0.0082(8)
N16B 0.0296(8) 0.0222(7) 0.0286(8) 0.0051(6) 0.0124(7) 0.0068(6)
C17B 0.0372(11) 0.0280(10) 0.0274(10) 0.0072(8) 0.0118(8) 0.0072(8)
C18B 0.0336(10) 0.0213(9) 0.0323(10) 0.0050(7) 0.0092(8) 0.0044(8)
C19B 0.0381(12) 0.0305(10) 0.0403(12) 0.0101(9) 0.0094(9) 0.0120(9)
C20B 0.0444(12) 0.0305(10) 0.0349(11) 0.0113(8) 0.0054(9) 0.0100(9)
C21B 0.0417(12) 0.0266(10) 0.0331(11) 0.0078(8) 0.0101(9) 0.0051(8)
C22B 0.0510(14) 0.0351(11) 0.0354(11) 0.0135(9) 0.0073(10) 0.0082(10)
C23B 0.0474(14) 0.0366(12) 0.0443(13) 0.0110(10) 0.0004(11) 0.0152(10)
C24B 0.0368(12) 0.0347(11) 0.0455(13) 0.0071(9) 0.0048(10) 0.0105(9)
C30B 0.0349(11) 0.0257(9) 0.0381(11) 0.0104(8) 0.0163(9) 0.0106(8)
C31B 0.0282(10) 0.0273(10) 0.0454(12) 0.0119(9) 0.0144(9) 0.0067(8)
O315 0.0394(8) 0.0324(8) 0.0395(8) 0.0129(6) 0.0139(7) 0.0046(6)
O316 0.0559(10) 0.0296(8) 0.0541(10) 0.0121(7) 0.0302(8) 0.0167(7)
C40B 0.0355(11) 0.0273(10) 0.0385(11) 0.0132(8) 0.0157(9) 0.0053(8)
C41B 0.0462(12) 0.0251(9) 0.0262(10) 0.0075(7) 0.0140(9) 0.0077(8)
O415 0.0397(8) 0.0295(7) 0.0350(8) 0.0081(6) 0.0128(6) 0.0113(6)
O416 0.0506(10) 0.0279(7) 0.0457(9) 0.0118(6) 0.0220(8) 0.0046(7)
C50B 0.0371(11) 0.0229(9) 0.0329(10) 0.0042(8) 0.0107(9) 0.0017(8)
C51B 0.0391(11) 0.0223(9) 0.0304(10) 0.0103(8) 0.0184(9) 0.0057(8)
O515 0.0312(7) 0.0304(7) 0.0328(7) 0.0045(6) 0.0138(6) 0.0056(6)
O516 0.0505(9) 0.0271(7) 0.0413(8) 0.0045(6) 0.0218(7) 0.0107(7)
C60B 0.0317(10) 0.0206(9) 0.0357(10) 0.0038(7) 0.0098(8) 0.0035(7)
C61B 0.0262(9) 0.0227(9) 0.0380(11) 0.0084(8) 0.0128(8) 0.0092(7)
O615 0.0306(7) 0.0321(7) 0.0298(7) 0.0072(6) 0.0121(6) 0.0023(6)
O616 0.0405(9) 0.0275(7) 0.0521(9) 0.0101(7) 0.0160(7) -0.0022(6)

_geom_special_details            
;
 All esds (except the esd in the dihedral angle between two l.s. planes)
 are estimated using the full covariance matrix.  The cell esds are taken
 into account individually in the estimation of esds in distances, angles
 and torsion angles; correlations between esds in cell parameters are only
 used when they are defined by crystal symmetry.  An approximate (isotropic)
 treatment of cell esds is used for estimating esds involving l.s. planes.
;

loop_
_geom_bond_atom_site_label_1
_geom_bond_atom_site_label_2
_geom_bond_distance
_geom_bond_site_symmetry_2
_geom_bond_publ_flag
N1A C2A 1.339(3) . ?
N1A C18A 1.341(3) . ?
C2A C19A 1.383(3) . ?
C2A C3A 1.501(3) . ?
C3A N4A 1.525(3) . ?
C3A H31 0.9900 . ?
C3A H32 0.9900 . ?
N4A C30A 1.499(3) . ?
N4A C5A 1.506(2) . ?
N4A H41 1.0000 . ?
C5A C6A 1.522(3) . ?
C5A H51 0.9900 . ?
C5A H52 0.9900 . ?
C6A N7A 1.507(2) . ?
C6A H61 0.9900 . ?
C6A H62 0.9900 . ?
N7A C40A 1.502(2) . ?
N7A C8A 1.522(3) . ?
N7A H71 1.0000 . ?
C8A C9A 1.496(3) . ?
C8A H81 0.9900 . ?
C8A H82 0.9900 . ?
C9A N10A 1.340(3) . ?
C9A C22A 1.384(3) . ?
N10A C11A 1.341(2) . ?
C11A C24A 1.387(3) . ?
C11A C12A 1.505(3) . ?
C12A N13A 1.504(3) . ?
C12A H121 0.9900 . ?
C12A H122 0.9900 . ?
N13A C50A 1.503(2) . ?
N13A C14A 1.516(2) . ?
N13A H131 1.0000 . ?
C14A C15A 1.505(3) . ?
C14A H141 0.9900 . ?
C14A H142 0.9900 . ?
C15A N16A 1.515(2) . ?
C15A H151 0.9900 . ?
C15A H152 0.9900 . ?
N16A C17A 1.499(2) . ?
N16A C60A 1.502(2) . ?
N16A H161 1.0000 . ?
C17A C18A 1.502(3) . ?
C17A H171 0.9900 . ?
C17A H172 0.9900 . ?
C18A C21A 1.391(3) . ?
C19A C20A 1.381(4) . ?
C19A H191 0.9500 . ?
C20A C21A 1.369(4) . ?
C20A H201 0.9500 . ?
C21A H211 0.9500 . ?
C22A C23A 1.380(3) . ?
C22A H221 0.9500 . ?
C23A C24A 1.379(3) . ?
C23A H231 0.9500 . ?
C24A H241 0.9500 . ?
C30A C31A 1.530(3) . ?
C30A H301 0.9900 . ?
C30A H302 0.9900 . ?
C31A O311 1.241(3) . ?
C31A O312 1.259(3) . ?
C40A C41A 1.531(3) . ?
C40A H401 0.9900 . ?
C40A H402 0.9900 . ?
C41A O411 1.248(2) . ?
C41A O412 1.252(2) . ?
C50A C51A 1.528(3) . ?
C50A H501 0.9900 . ?
C50A H502 0.9900 . ?
C51A O512 1.247(2) . ?
C51A O511 1.256(2) . ?
C60A C61A 1.528(3) . ?
C60A H601 0.9900 . ?
C60A H602 0.9900 . ?
C61A O612 1.246(2) . ?
C61A O611 1.262(2) . ?
N1B C18B 1.328(3) . ?
N1B C2B 1.342(3) . ?
C2B C19B 1.383(3) . ?
C2B C3B 1.504(3) . ?
C3B N4B 1.516(3) . ?
C3B H35 0.9900 . ?
C3B H36 0.9900 . ?
N4B C30B 1.505(3) . ?
N4B C5B 1.512(2) . ?
N4B H45 1.0000 . ?
C5B C6B 1.523(3) . ?
C5B H55 0.9900 . ?
C5B H56 0.9900 . ?
C6B N7B 1.509(2) . ?
C6B H65 0.9900 . ?
C6B H66 0.9900 . ?
N7B C40B 1.500(3) . ?
N7B C8B 1.519(3) . ?
N7B H75 1.0000 . ?
C8B C9B 1.505(3) . ?
C8B H85 0.9900 . ?
C8B H86 0.9900 . ?
C9B N10B 1.338(3) . ?
C9B C22B 1.382(3) . ?
N10B C11B 1.337(3) . ?
C11B C24B 1.386(3) . ?
C11B C12B 1.504(3) . ?
C12B N13B 1.504(3) . ?
C12B H125 0.9900 . ?
C12B H126 0.9900 . ?
N13B C50B 1.501(2) . ?
N13B C14B 1.508(2) . ?
N13B H135 1.0000 . ?
C14B C15B 1.502(3) . ?
C14B H145 0.9900 . ?
C14B H146 0.9900 . ?
C15B N16B 1.514(3) . ?
C15B H155 0.9900 . ?
C15B H156 0.9900 . ?
N16B C17B 1.502(2) . ?
N16B C60B 1.505(2) . ?
N16B H165 1.0000 . ?
C17B C18B 1.516(3) . ?
C17B H175 0.9900 . ?
C17B H176 0.9900 . ?
C18B C21B 1.386(3) . ?
C19B C20B 1.386(3) . ?
C19B H195 0.9500 . ?
C20B C21B 1.387(3) . ?
C20B H25 0.9500 . ?
C21B H215 0.9500 . ?
C22B C23B 1.383(3) . ?
C22B H225 0.9500 . ?
C23B C24B 1.384(3) . ?
C23B H235 0.9500 . ?
C24B H245 0.9500 . ?
C30B C31B 1.529(3) . ?
C30B H305 0.9900 . ?
C30B H306 0.9900 . ?
C31B O315 1.239(3) . ?
C31B O316 1.261(3) . ?
C40B C41B 1.531(3) . ?
C40B H405 0.9900 . ?
C40B H406 0.9900 . ?
C41B O415 1.241(3) . ?
C41B O416 1.263(3) . ?
C50B C51B 1.529(3) . ?
C50B H505 0.9900 . ?
C50B H506 0.9900 . ?
C51B O516 1.249(2) . ?
C51B O515 1.258(3) . ?
C60B C61B 1.528(3) . ?
C60B H605 0.9900 . ?
C60B H606 0.9900 . ?
C61B O616 1.243(2) . ?
C61B O615 1.261(3) . ?

loop_
_geom_angle_atom_site_label_1
_geom_angle_atom_site_label_2
_geom_angle_atom_site_label_3
_geom_angle
_geom_angle_site_symmetry_1
_geom_angle_site_symmetry_3
_geom_angle_publ_flag
C2A N1A C18A 118.48(18) . . ?
N1A C2A C19A 122.1(2) . . ?
N1A C2A C3A 115.12(17) . . ?
C19A C2A C3A 122.7(2) . . ?
C2A C3A N4A 110.95(16) . . ?
C2A C3A H31 109.5 . . ?
N4A C3A H31 109.5 . . ?
C2A C3A H32 109.5 . . ?
N4A C3A H32 109.5 . . ?
H31 C3A H32 108.0 . . ?
C30A N4A C5A 112.41(15) . . ?
C30A N4A C3A 112.38(15) . . ?
C5A N4A C3A 108.79(14) . . ?
C30A N4A H41 107.7 . . ?
C5A N4A H41 107.7 . . ?
C3A N4A H41 107.7 . . ?
N4A C5A C6A 112.22(15) . . ?
N4A C5A H51 109.2 . . ?
C6A C5A H51 109.2 . . ?
N4A C5A H52 109.2 . . ?
C6A C5A H52 109.2 . . ?
H51 C5A H52 107.9 . . ?
N7A C6A C5A 111.72(15) . . ?
N7A C6A H61 109.3 . . ?
C5A C6A H61 109.3 . . ?
N7A C6A H62 109.3 . . ?
C5A C6A H62 109.3 . . ?
H61 C6A H62 107.9 . . ?
C40A N7A C6A 111.43(14) . . ?
C40A N7A C8A 111.27(14) . . ?
C6A N7A C8A 109.23(15) . . ?
C40A N7A H71 108.3 . . ?
C6A N7A H71 108.3 . . ?
C8A N7A H71 108.3 . . ?
C9A C8A N7A 111.86(15) . . ?
C9A C8A H81 109.2 . . ?
N7A C8A H81 109.2 . . ?
C9A C8A H82 109.2 . . ?
N7A C8A H82 109.2 . . ?
H81 C8A H82 107.9 . . ?
N10A C9A C22A 122.84(19) . . ?
N10A C9A C8A 116.19(18) . . ?
C22A C9A C8A 120.94(19) . . ?
C9A N10A C11A 117.88(17) . . ?
N10A C11A C24A 122.8(2) . . ?
N10A C11A C12A 116.73(17) . . ?
C24A C11A C12A 120.45(18) . . ?
N13A C12A C11A 111.26(15) . . ?
N13A C12A H121 109.4 . . ?
C11A C12A H121 109.4 . . ?
N13A C12A H122 109.4 . . ?
C11A C12A H122 109.4 . . ?
H121 C12A H122 108.0 . . ?
C50A N13A C12A 112.32(15) . . ?
C50A N13A C14A 111.65(15) . . ?
C12A N13A C14A 110.73(14) . . ?
C50A N13A H131 107.3 . . ?
C12A N13A H131 107.3 . . ?
C14A N13A H131 107.3 . . ?
C15A C14A N13A 110.81(15) . . ?
C15A C14A H141 109.5 . . ?
N13A C14A H141 109.5 . . ?
C15A C14A H142 109.5 . . ?
N13A C14A H142 109.5 . . ?
H141 C14A H142 108.1 . . ?
C14A C15A N16A 110.90(15) . . ?
C14A C15A H151 109.5 . . ?
N16A C15A H151 109.5 . . ?
C14A C15A H152 109.5 . . ?
N16A C15A H152 109.5 . . ?
H151 C15A H152 108.0 . . ?
C17A N16A C60A 112.61(15) . . ?
C17A N16A C15A 110.89(14) . . ?
C60A N16A C15A 110.92(15) . . ?
C17A N16A H161 107.4 . . ?
C60A N16A H161 107.4 . . ?
C15A N16A H161 107.4 . . ?
N16A C17A C18A 110.94(16) . . ?
N16A C17A H171 109.5 . . ?
C18A C17A H171 109.5 . . ?
N16A C17A H172 109.5 . . ?
C18A C17A H172 109.5 . . ?
H171 C17A H172 108.0 . . ?
N1A C18A C21A 122.4(2) . . ?
N1A C18A C17A 116.80(18) . . ?
C21A C18A C17A 120.75(19) . . ?
C20A C19A C2A 118.8(2) . . ?
C20A C19A H191 120.6 . . ?
C2A C19A H191 120.6 . . ?
C21A C20A C19A 119.7(2) . . ?
C21A C20A H201 120.1 . . ?
C19A C20A H201 120.1 . . ?
C20A C21A C18A 118.4(2) . . ?
C20A C21A H211 120.8 . . ?
C18A C21A H211 120.8 . . ?
C23A C22A C9A 118.5(2) . . ?
C23A C22A H221 120.8 . . ?
C9A C22A H221 120.8 . . ?
C24A C23A C22A 119.5(2) . . ?
C24A C23A H231 120.2 . . ?
C22A C23A H231 120.2 . . ?
C23A C24A C11A 118.4(2) . . ?
C23A C24A H241 120.8 . . ?
C11A C24A H241 120.8 . . ?
N4A C30A C31A 112.25(18) . . ?
N4A C30A H301 109.2 . . ?
C31A C30A H301 109.2 . . ?
N4A C30A H302 109.2 . . ?
C31A C30A H302 109.2 . . ?
H301 C30A H302 107.9 . . ?
O311 C31A O312 127.4(2) . . ?
O311 C31A C30A 118.47(19) . . ?
O312 C31A C30A 114.1(2) . . ?
N7A C40A C41A 112.73(15) . . ?
N7A C40A H401 109.0 . . ?
C41A C40A H401 109.0 . . ?
N7A C40A H402 109.0 . . ?
C41A C40A H402 109.0 . . ?
H401 C40A H402 107.8 . . ?
O411 C41A O412 127.91(18) . . ?
O411 C41A C40A 117.87(17) . . ?
O412 C41A C40A 114.20(17) . . ?
N13A C50A C51A 109.75(15) . . ?
N13A C50A H501 109.7 . . ?
C51A C50A H501 109.7 . . ?
N13A C50A H502 109.7 . . ?
C51A C50A H502 109.7 . . ?
H501 C50A H502 108.2 . . ?
O512 C51A O511 126.07(18) . . ?
O512 C51A C50A 116.47(17) . . ?
O511 C51A C50A 117.43(16) . . ?
N16A C60A C61A 110.21(15) . . ?
N16A C60A H601 109.6 . . ?
C61A C60A H601 109.6 . . ?
N16A C60A H602 109.6 . . ?
C61A C60A H602 109.6 . . ?
H601 C60A H602 108.1 . . ?
O612 C61A O611 126.98(17) . . ?
O612 C61A C60A 115.46(17) . . ?
O611 C61A C60A 117.55(15) . . ?
C18B N1B C2B 117.80(17) . . ?
N1B C2B C19B 123.06(19) . . ?
N1B C2B C3B 114.55(17) . . ?
C19B C2B C3B 122.38(19) . . ?
C2B C3B N4B 111.32(17) . . ?
C2B C3B H35 109.4 . . ?
N4B C3B H35 109.4 . . ?
C2B C3B H36 109.4 . . ?
N4B C3B H36 109.4 . . ?
H35 C3B H36 108.0 . . ?
C30B N4B C5B 110.69(15) . . ?
C30B N4B C3B 113.32(16) . . ?
C5B N4B C3B 109.39(16) . . ?
C30B N4B H45 107.7 . . ?
C5B N4B H45 107.7 . . ?
C3B N4B H45 107.7 . . ?
N4B C5B C6B 112.08(17) . . ?
N4B C5B H55 109.2 . . ?
C6B C5B H55 109.2 . . ?
N4B C5B H56 109.2 . . ?
C6B C5B H56 109.2 . . ?
H55 C5B H56 107.9 . . ?
N7B C6B C5B 112.62(17) . . ?
N7B C6B H65 109.1 . . ?
C5B C6B H65 109.1 . . ?
N7B C6B H66 109.1 . . ?
C5B C6B H66 109.1 . . ?
H65 C6B H66 107.8 . . ?
C40B N7B C6B 111.59(16) . . ?
C40B N7B C8B 112.21(15) . . ?
C6B N7B C8B 109.21(16) . . ?
C40B N7B H75 107.9 . . ?
C6B N7B H75 107.9 . . ?
C8B N7B H75 107.9 . . ?
C9B C8B N7B 111.42(17) . . ?
C9B C8B H85 109.3 . . ?
N7B C8B H85 109.3 . . ?
C9B C8B H86 109.3 . . ?
N7B C8B H86 109.3 . . ?
H85 C8B H86 108.0 . . ?
N10B C9B C22B 122.7(2) . . ?
N10B C9B C8B 114.69(18) . . ?
C22B C9B C8B 122.56(19) . . ?
C11B N10B C9B 118.37(18) . . ?
N10B C11B C24B 123.0(2) . . ?
N10B C11B C12B 117.09(18) . . ?
C24B C11B C12B 119.90(19) . . ?
N13B C12B C11B 110.77(16) . . ?
N13B C12B H125 109.5 . . ?
C11B C12B H125 109.5 . . ?
N13B C12B H126 109.5 . . ?
C11B C12B H126 109.5 . . ?
H125 C12B H126 108.1 . . ?
C50B N13B C12B 112.93(16) . . ?
C50B N13B C14B 111.97(14) . . ?
C12B N13B C14B 109.99(15) . . ?
C50B N13B H135 107.2 . . ?
C12B N13B H135 107.2 . . ?
C14B N13B H135 107.2 . . ?
C15B C14B N13B 111.03(15) . . ?
C15B C14B H145 109.4 . . ?
N13B C14B H145 109.4 . . ?
C15B C14B H146 109.4 . . ?
N13B C14B H146 109.4 . . ?
H145 C14B H146 108.0 . . ?
C14B C15B N16B 111.06(15) . . ?
C14B C15B H155 109.4 . . ?
N16B C15B H155 109.4 . . ?
C14B C15B H156 109.4 . . ?
N16B C15B H156 109.4 . . ?
H155 C15B H156 108.0 . . ?
C17B N16B C60B 112.73(16) . . ?
C17B N16B C15B 110.87(15) . . ?
C60B N16B C15B 111.59(14) . . ?
C17B N16B H165 107.1 . . ?
C60B N16B H165 107.1 . . ?
C15B N16B H165 107.1 . . ?
N16B C17B C18B 111.01(15) . . ?
N16B C17B H175 109.4 . . ?
C18B C17B H175 109.4 . . ?
N16B C17B H176 109.4 . . ?
C18B C17B H176 109.4 . . ?
H175 C17B H176 108.0 . . ?
N1B C18B C21B 123.64(19) . . ?
N1B C18B C17B 116.22(17) . . ?
C21B C18B C17B 120.13(18) . . ?
C2B C19B C20B 118.1(2) . . ?
C2B C19B H195 120.9 . . ?
C20B C19B H195 120.9 . . ?
C19B C20B C21B 119.6(2) . . ?
C19B C20B H25 120.2 . . ?
C21B C20B H25 120.2 . . ?
C18B C21B C20B 117.79(19) . . ?
C18B C21B H215 121.1 . . ?
C20B C21B H215 121.1 . . ?
C9B C22B C23B 118.1(2) . . ?
C9B C22B H225 121.0 . . ?
C23B C22B H225 121.0 . . ?
C22B C23B C24B 120.1(2) . . ?
C22B C23B H235 119.9 . . ?
C24B C23B H235 119.9 . . ?
C23B C24B C11B 117.7(2) . . ?
C23B C24B H245 121.2 . . ?
C11B C24B H245 121.2 . . ?
N4B C30B C31B 113.76(17) . . ?
N4B C30B H305 108.8 . . ?
C31B C30B H305 108.8 . . ?
N4B C30B H306 108.8 . . ?
C31B C30B H306 108.8 . . ?
H305 C30B H306 107.7 . . ?
O315 C31B O316 127.50(19) . . ?
O315 C31B C30B 119.30(18) . . ?
O316 C31B C30B 113.19(18) . . ?
N7B C40B C41B 112.03(17) . . ?
N7B C40B H405 109.2 . . ?
C41B C40B H405 109.2 . . ?
N7B C40B H406 109.2 . . ?
C41B C40B H406 109.2 . . ?
H405 C40B H406 107.9 . . ?
O415 C41B O416 127.43(19) . . ?
O415 C41B C40B 118.48(18) . . ?
O416 C41B C40B 114.08(19) . . ?
N13B C50B C51B 110.15(17) . . ?
N13B C50B H505 109.6 . . ?
C51B C50B H505 109.6 . . ?
N13B C50B H506 109.6 . . ?
C51B C50B H506 109.6 . . ?
H505 C50B H506 108.1 . . ?
O516 C51B O515 126.4(2) . . ?
O516 C51B C50B 116.27(19) . . ?
O515 C51B C50B 117.29(17) . . ?
N16B C60B C61B 110.36(16) . . ?
N16B C60B H605 109.6 . . ?
C61B C60B H605 109.6 . . ?
N16B C60B H606 109.6 . . ?
C61B C60B H606 109.6 . . ?
H605 C60B H606 108.1 . . ?
O616 C61B O615 125.95(19) . . ?
O616 C61B C60B 116.67(19) . . ?
O615 C61B C60B 117.34(17) . . ?

_refine_diff_density_max         0.347
_refine_diff_density_min         -0.327
_refine_diff_density_rms         0.053

_shelx_res_file                  
;

TITL mo_haf12zwi_kotek_0m_a.res in P-1
    haf12zwi_sq.res
    created by SHELXL-2017/1 at 08:53:12 on 20-Sep-2024
REM Old TITL mo_haf12zwi_kotek_0m in P-1
REM SHELXT solution in P-1: R1 0.211, Rweak 0.010, Alpha 0.053
REM <I/s>   0.000 for    0 systematic absences,  Orientation as input
REM Formula found by SHELXT:  C56 N26 O18

CELL  0.71073  12.6858  12.9121  20.6862   93.560   96.977   90.562
ZERR    4.000   0.0005   0.0004   0.0008    0.001    0.002    0.001
LATT  1
SFAC C   H   N  O
UNIT 104 200 24 64
LIST 4
TEMP -153.150
SIZE 0.082 0.199 0.348
L.S. 8
BOND  $H
ACTA
HTAB
FMAP 2
PLAN -10
ABIN
REM ---------------------------------------------------------------------------
REM molecule A ----------------------------------------------------------------
REM macrocycle A --------------------------------------------------------------
WGHT    0.058300    3.086700
FVAR       0.36513
N1A   3    0.208273    0.710218    0.606482    11.00000    0.02618    0.03229 =
         0.03124    0.00825    0.00282   -0.00414
C2A   1    0.306866    0.673090    0.614638    11.00000    0.02521    0.03770 =
         0.03980    0.01484   -0.00054   -0.00635
C3A   1    0.370837    0.687836    0.559346    11.00000    0.02074    0.03133 =
         0.04355    0.01352    0.00040   -0.00074
AFIX  23
H31   2    0.433353    0.642355    0.563536    11.00000   -1.20000
H32   2    0.396823    0.760666    0.561516    11.00000   -1.20000
AFIX   0
N4A   3    0.304326    0.662181    0.493733    11.00000    0.01898    0.02277 =
         0.03838    0.00979    0.00539    0.00242
AFIX  13
H41   2    0.231180    0.642601    0.502516    11.00000   -1.20000
AFIX   0
C5A   1    0.295868    0.758441    0.455980    11.00000    0.02050    0.01994 =
         0.03513    0.00835    0.00776    0.00287
AFIX  23
H51   2    0.368133    0.784387    0.451457    11.00000   -1.20000
H52   2    0.260136    0.812974    0.480675    11.00000   -1.20000
AFIX   0
C6A   1    0.234136    0.738500    0.388476    11.00000    0.02512    0.02091 =
         0.03458    0.00581    0.01110    0.00297
AFIX  23
H61   2    0.281771    0.707383    0.358352    11.00000   -1.20000
H62   2    0.175517    0.688225    0.390844    11.00000   -1.20000
AFIX   0
N7A   3    0.188939    0.836983    0.361930    11.00000    0.02284    0.02461 =
         0.02562    0.00332    0.00736    0.00347
AFIX  13
H71   2    0.135839    0.863763    0.390555    11.00000   -1.20000
AFIX   0
C8A   1    0.131635    0.812691    0.293588    11.00000    0.02990    0.03460 =
         0.02699   -0.00151    0.00632    0.00423
AFIX  23
H81   2    0.159484    0.859228    0.263119    11.00000   -1.20000
H82   2    0.146221    0.740341    0.278987    11.00000   -1.20000
AFIX   0
C9A   1    0.014262    0.825956    0.291264    11.00000    0.02955    0.02645 =
         0.03105   -0.00446    0.00263    0.00369
N10A  3   -0.030472    0.791249    0.341453    11.00000    0.02317    0.02728 =
         0.02950   -0.00599    0.00169    0.00345
C11A  1   -0.135329    0.803186    0.341526    11.00000    0.02310    0.02383 =
         0.03488   -0.00628   -0.00066    0.00397
C12A  1   -0.182745    0.766993    0.399640    11.00000    0.01992    0.03055 =
         0.03823   -0.00349    0.00101    0.00518
AFIX  23
H121  2   -0.208812    0.827574    0.424402    11.00000   -1.20000
H122  2   -0.244137    0.720050    0.384476    11.00000   -1.20000
AFIX   0
N13A  3   -0.102504    0.710918    0.443711    11.00000    0.01744    0.02188 =
         0.03448   -0.00118    0.00486    0.00136
AFIX  13
H131  2   -0.034993    0.752903    0.449083    11.00000   -1.20000
AFIX   0
C14A  1   -0.137742    0.705179    0.510857    11.00000    0.01875    0.02762 =
         0.03682    0.00291    0.01062   -0.00168
AFIX  23
H141  2   -0.216248    0.700806    0.506822    11.00000   -1.20000
H142  2   -0.109364    0.641764    0.530694    11.00000   -1.20000
AFIX   0
C15A  1   -0.099061    0.799109    0.554305    11.00000    0.01841    0.02810 =
         0.03385    0.00229    0.01063    0.00081
AFIX  23
H151  2   -0.140374    0.805507    0.591955    11.00000   -1.20000
H152  2   -0.110555    0.862223    0.529707    11.00000   -1.20000
AFIX   0
N16A  3    0.017890    0.790965    0.578758    11.00000    0.02173    0.02733 =
         0.02778    0.00487    0.00845   -0.00212
AFIX  13
H161  2    0.051389    0.749023    0.544704    11.00000   -1.20000
AFIX   0
C17A  1    0.033246    0.734107    0.640099    11.00000    0.03237    0.03764 =
         0.02886    0.01011    0.00908   -0.00422
AFIX  23
H171  2   -0.017186    0.674408    0.636223    11.00000   -1.20000
H172  2    0.017934    0.780959    0.677408    11.00000   -1.20000
AFIX   0
C18A  1    0.144866    0.695924    0.652642    11.00000    0.03253    0.03495 =
         0.03186    0.00949    0.00474   -0.00722
REM ---------------------------------------------------------------------------
C19A  1    0.346595    0.625351    0.670310    11.00000    0.03044    0.06313 =
         0.05385    0.03267   -0.00568   -0.00459
AFIX  43
H191  2    0.417908    0.602551    0.675900    11.00000   -1.20000
AFIX   0
C20A  1    0.280662    0.611458    0.717605    11.00000    0.04717    0.06362 =
         0.04295    0.03024   -0.00612   -0.01058
AFIX  43
H201  2    0.306007    0.577877    0.755902    11.00000   -1.20000
AFIX   0
C21A  1    0.178619    0.646263    0.709096    11.00000    0.04015    0.04932 =
         0.03458    0.01651    0.00285   -0.00883
AFIX  43
H211  2    0.132013    0.636734    0.740960    11.00000   -1.20000
AFIX   0
REM ---------------------------------------------------------------------------
C22A  1   -0.043744    0.868796    0.238767    11.00000    0.03964    0.03559 =
         0.03451    0.00040   -0.00052    0.00524
AFIX  43
H221  2   -0.010098    0.889654    0.202966    11.00000   -1.20000
AFIX   0
C23A  1   -0.151552    0.880515    0.239622    11.00000    0.04046    0.03813 =
         0.04065    0.00413   -0.00892    0.00970
AFIX  43
H231  2   -0.193145    0.910443    0.204459    11.00000   -1.20000
AFIX   0
C24A  1   -0.198508    0.848485    0.291869    11.00000    0.02904    0.03269 =
         0.04573   -0.00041   -0.00337    0.00754
AFIX  43
H241  2   -0.272350    0.857233    0.293806    11.00000   -1.20000
AFIX   0
REM pendant arms A ------------------------------------------------------------
C30A  1    0.346853    0.572136    0.456252    11.00000    0.02333    0.02159 =
         0.05317    0.00771    0.01034    0.00449
AFIX  23
H301  2    0.419869    0.589293    0.447611    11.00000   -1.20000
H302  2    0.302289    0.560076    0.413667    11.00000   -1.20000
AFIX   0
C31A  1    0.348634    0.472728    0.492955    11.00000    0.01856    0.02367 =
         0.06784    0.01361    0.00236    0.00190
O311  4    0.307693    0.473660    0.544478    11.00000    0.02826    0.03116 =
         0.07136    0.02168    0.01098    0.00059
O312  4    0.391312    0.397290    0.465321    11.00000    0.02982    0.02387 =
         0.08910    0.01145    0.00955    0.00709
REM ---------------------------------------------------------------------------
C40A  1    0.273795    0.918913    0.362053    11.00000    0.02420    0.02421 =
         0.03067    0.00675    0.00756    0.00049
AFIX  23
H401  2    0.325157    0.894594    0.332275    11.00000   -1.20000
H402  2    0.312611    0.929167    0.406532    11.00000   -1.20000
AFIX   0
C41A  1    0.229199    1.022894    0.340806    11.00000    0.03308    0.02729 =
         0.02383    0.00661    0.00840    0.00589
O411  4    0.130700    1.030994    0.330944    11.00000    0.03180    0.03264 =
         0.03144    0.00578    0.00741    0.00958
O412  4    0.298565    1.090927    0.336570    11.00000    0.03840    0.02667 =
         0.04402    0.01445    0.01057    0.00243
REM ---------------------------------------------------------------------------
C50A  1   -0.078459    0.605371    0.414818    11.00000    0.02257    0.02129 =
         0.04348   -0.00528    0.00822   -0.00075
AFIX  23
H501  2   -0.087064    0.605595    0.366616    11.00000   -1.20000
H502  2   -0.128794    0.553277    0.427304    11.00000   -1.20000
AFIX   0
C51A  1    0.035219    0.576624    0.439529    11.00000    0.02280    0.02057 =
         0.03436    0.00641    0.01055    0.00034
O511  4    0.081892    0.630544    0.487337    11.00000    0.01971    0.02853 =
         0.03591    0.00131    0.00619    0.00112
O512  4    0.073987    0.503040    0.408904    11.00000    0.03178    0.02454 =
         0.04295    0.00380    0.01355    0.00763
REM ---------------------------------------------------------------------------
C60A  1    0.071277    0.896072    0.586567    11.00000    0.02587    0.02667 =
         0.02852    0.00049    0.00701   -0.00321
AFIX  23
H601  2    0.133870    0.895545    0.620161    11.00000   -1.20000
H602  2    0.021468    0.948513    0.601293    11.00000   -1.20000
AFIX   0
C61A  1    0.106373    0.924921    0.521808    11.00000    0.01681    0.02244 =
         0.03112    0.00423    0.00687    0.00368
O611  4    0.071043    0.869743    0.471165    11.00000    0.02209    0.02780 =
         0.02634    0.00010    0.00848   -0.00170
O612  4    0.169097    1.000450    0.525311    11.00000    0.02594    0.02665 =
         0.04128    0.00539    0.00662   -0.00533
REM ---------------------------------------------------------------------------
REM molecule B ----------------------------------------------------------------
REM macrocycle B --------------------------------------------------------------
N1B   3    0.732561    0.700418    1.087483    11.00000    0.03225    0.02473 =
         0.03250    0.00808    0.01044    0.00696
C2B   1    0.828248    0.658208    1.084437    11.00000    0.03419    0.02473 =
         0.03540    0.00673    0.00907    0.00526
C3B   1    0.872965    0.670525    1.021201    11.00000    0.02973    0.03093 =
         0.03867    0.01088    0.01101    0.00847
AFIX  23
H35   2    0.932192    0.621901    1.017830    11.00000   -1.20000
H36   2    0.901626    0.742028    1.020725    11.00000   -1.20000
AFIX   0
N4B   3    0.788906    0.649324    0.963140    11.00000    0.03029    0.02733 =
         0.03543    0.01138    0.01503    0.00943
AFIX  13
H45   2    0.720915    0.631784    0.980209    11.00000   -1.20000
AFIX   0
C5B   1    0.771641    0.746809    0.926586    11.00000    0.03180    0.02673 =
         0.04165    0.01466    0.01644    0.01028
AFIX  23
H55   2    0.840471    0.771429    0.914717    11.00000   -1.20000
H56   2    0.744548    0.801712    0.955484    11.00000   -1.20000
AFIX   0
C6B   1    0.693300    0.728853    0.864903    11.00000    0.03647    0.02661 =
         0.03709    0.01417    0.01635    0.01049
AFIX  23
H65   2    0.731542    0.699949    0.829088    11.00000   -1.20000
H66   2    0.638891    0.677008    0.872544    11.00000   -1.20000
AFIX   0
N7B   3    0.638879    0.827012    0.844235    11.00000    0.03329    0.02623 =
         0.03010    0.01168    0.01460    0.00915
AFIX  13
H75   2    0.594576    0.850887    0.878933    11.00000   -1.20000
AFIX   0
C8B   1    0.564955    0.802974    0.781544    11.00000    0.04261    0.02909 =
         0.03081    0.01020    0.01100    0.00575
AFIX  23
H85   2    0.584610    0.847624    0.747521    11.00000   -1.20000
H86   2    0.573363    0.729762    0.766078    11.00000   -1.20000
AFIX   0
C9B   1    0.450793    0.820766    0.791515    11.00000    0.03992    0.02694 =
         0.03507    0.00979    0.00959    0.00627
N10B  3    0.423320    0.787959    0.847346    11.00000    0.03588    0.02613 =
         0.03115    0.00716    0.00754    0.00524
C11B  1    0.324134    0.803962    0.860848    11.00000    0.03351    0.02426 =
         0.03689    0.00540    0.00610    0.00462
C12B  1    0.297658    0.772236    0.925815    11.00000    0.02743    0.02947 =
         0.03938    0.00678    0.00766    0.00562
AFIX  23
H125  2    0.284688    0.834871    0.953632    11.00000   -1.20000
H126  2    0.231909    0.728974    0.919309    11.00000   -1.20000
AFIX   0
N13B  3    0.386841    0.712050    0.959463    11.00000    0.02855    0.02450 =
         0.03009    0.00628    0.00941    0.00390
AFIX  13
H135  2    0.454265    0.751437    0.956758    11.00000   -1.20000
AFIX   0
C14B  1    0.374360    0.707744    1.030815    11.00000    0.03119    0.02557 =
         0.03236    0.00695    0.01577    0.00459
AFIX  23
H145  2    0.297888    0.704886    1.036111    11.00000   -1.20000
H146  2    0.407303    0.643916    1.047503    11.00000   -1.20000
AFIX   0
C15B  1    0.425565    0.800950    1.069756    11.00000    0.02944    0.02492 =
         0.03438    0.00511    0.01389    0.00818
AFIX  23
H155  2    0.397402    0.808582    1.112350    11.00000   -1.20000
H156  2    0.407634    0.864088    1.046188    11.00000   -1.20000
AFIX   0
N16B  3    0.545100    0.790649    1.080981    11.00000    0.02961    0.02221 =
         0.02863    0.00508    0.01244    0.00682
AFIX  13
H165  2    0.565897    0.745072    1.043916    11.00000   -1.20000
AFIX   0
C17B  1    0.578273    0.737196    1.142459    11.00000    0.03718    0.02804 =
         0.02743    0.00718    0.01181    0.00723
AFIX  23
H175  2    0.526203    0.681268    1.146923    11.00000   -1.20000
H176  2    0.578884    0.787618    1.180568    11.00000   -1.20000
AFIX   0
C18B  1    0.687709    0.691366    1.141678    11.00000    0.03360    0.02130 =
         0.03227    0.00500    0.00922    0.00442
REM ---------------------------------------------------------------------------
C19B  1    0.882721    0.608953    1.135523    11.00000    0.03810    0.03050 =
         0.04031    0.01014    0.00941    0.01198
AFIX  43
H195  2    0.951216    0.581541    1.132204    11.00000   -1.20000
AFIX   0
C20B  1    0.834548    0.600720    1.191697    11.00000    0.04441    0.03051 =
         0.03487    0.01127    0.00540    0.00998
AFIX  43
H25   2    0.869732    0.567136    1.227612    11.00000   -1.20000
AFIX   0
C21B  1    0.734670    0.641829    1.195112    11.00000    0.04169    0.02661 =
         0.03311    0.00784    0.01010    0.00512
AFIX  43
H215  2    0.699590    0.636230    1.232822    11.00000   -1.20000
AFIX   0
REM ---------------------------------------------------------------------------
C22B  1    0.379888    0.866531    0.746263    11.00000    0.05102    0.03507 =
         0.03539    0.01346    0.00734    0.00819
AFIX  43
H225  2    0.401068    0.887328    0.706447    11.00000   -1.20000
AFIX   0
C23B  1    0.277229    0.881184    0.760595    11.00000    0.04743    0.03663 =
         0.04428    0.01101    0.00036    0.01516
AFIX  43
H235  2    0.226718    0.912340    0.730362    11.00000   -1.20000
AFIX   0
C24B  1    0.247923    0.850544    0.818910    11.00000    0.03682    0.03474 =
         0.04549    0.00709    0.00481    0.01048
AFIX  43
H245  2    0.178035    0.861064    0.829814    11.00000   -1.20000
AFIX   0
REM pendant arms B ------------------------------------------------------------
C30B  1    0.814701    0.559741    0.917991    11.00000    0.03495    0.02569 =
         0.03812    0.01038    0.01628    0.01063
AFIX  23
H305  2    0.878263    0.578460    0.897505    11.00000   -1.20000
H306  2    0.754846    0.548051    0.882762    11.00000   -1.20000
AFIX   0
C31B  1    0.835612    0.458654    0.951816    11.00000    0.02822    0.02728 =
         0.04540    0.01191    0.01437    0.00673
O315  4    0.820388    0.454710    1.009667    11.00000    0.03945    0.03244 =
         0.03952    0.01293    0.01395    0.00463
O316  4    0.865819    0.386532    0.914809    11.00000    0.05588    0.02965 =
         0.05408    0.01209    0.03018    0.01674
REM ---------------------------------------------------------------------------
C40B  1    0.717668    0.911932    0.837683    11.00000    0.03548    0.02733 =
         0.03855    0.01323    0.01566    0.00527
AFIX  23
H405  2    0.761595    0.890340    0.802944    11.00000   -1.20000
H406  2    0.765467    0.923075    0.879128    11.00000   -1.20000
AFIX   0
C41B  1    0.663354    1.013963    0.821142    11.00000    0.04617    0.02515 =
         0.02618    0.00748    0.01400    0.00770
O415  4    0.565287    1.017992    0.819061    11.00000    0.03973    0.02948 =
         0.03501    0.00809    0.01283    0.01127
O416  4    0.726649    1.086148    0.811892    11.00000    0.05060    0.02789 =
         0.04574    0.01181    0.02202    0.00459
REM ---------------------------------------------------------------------------
C50B  1    0.397691    0.605984    0.927223    11.00000    0.03714    0.02292 =
         0.03286    0.00419    0.01067    0.00173
AFIX  23
H505  2    0.373241    0.606817    0.879955    11.00000   -1.20000
H506  2    0.352607    0.555605    0.946045    11.00000   -1.20000
AFIX   0
C51B  1    0.513496    0.572584    0.937237    11.00000    0.03907    0.02227 =
         0.03039    0.01032    0.01835    0.00575
O515  4    0.574875    0.622542    0.980855    11.00000    0.03123    0.03036 =
         0.03275    0.00454    0.01381    0.00558
O516  4    0.538313    0.499573    0.899831    11.00000    0.05050    0.02706 =
         0.04129    0.00452    0.02178    0.01070
REM ---------------------------------------------------------------------------
C60B  1    0.601010    0.893690    1.079513    11.00000    0.03171    0.02065 =
         0.03566    0.00375    0.00982    0.00353
AFIX  23
H605  2    0.673238    0.891193    1.103573    11.00000   -1.20000
H606  2    0.561511    0.948620    1.101336    11.00000   -1.20000
AFIX   0
C61B  1    0.608623    0.919563    1.009105    11.00000    0.02616    0.02267 =
         0.03802    0.00841    0.01284    0.00919
O615  4    0.558378    0.861214    0.964416    11.00000    0.03059    0.03209 =
         0.02984    0.00715    0.01206    0.00226
O616  4    0.666608    0.994779    1.001218    11.00000    0.04048    0.02753 =
         0.05207    0.01009    0.01604   -0.00224

HKLF 4


REM  mo_haf12zwi_kotek_0m_a.res in P-1
REM R1 =  0.0543 for   12164 Fo > 4sig(Fo)  and  0.0678 for all   15433 data
REM    721 parameters refined using      0 restraints

END

WGHT      0.0583      3.0861

REM Instructions for potential hydrogen bonds
EQIV $1 -x+1, -y+1, -z+1
HTAB C3A O312_$1
HTAB N4A O511
HTAB C5A O611
HTAB C6A O511
HTAB N7A O611
EQIV $2 -x+1, -y+2, -z+1
HTAB C8A O416_$2
EQIV $3 -x, -y+2, -z+1
HTAB C12A O612_$3
HTAB N13A O611
EQIV $4 -x, -y+1, -z+1
HTAB C14A O311_$4
HTAB C14A O512_$4
HTAB C15A O411_$3
HTAB C15A O612_$3
HTAB N16A O511
HTAB C17A O512_$4
HTAB C50A O311_$4
HTAB C60A O411_$3
HTAB N4B O515
HTAB C5B O615
HTAB C6B O515
HTAB N7B O615
HTAB C8B O412_$2
EQIV $5 -x+1, -y+2, -z+2
HTAB C12B O616_$5
HTAB N13B O615
EQIV $6 -x+1, -y+1, -z+2
HTAB C14B O315_$6
HTAB C14B O516_$6
HTAB C15B O415_$5
HTAB C15B O616_$5
HTAB N16B O515
HTAB C17B O516_$6
HTAB C50B O315_$6
HTAB C60B O415_$5

REM Highest difference peak  0.347,  deepest hole -0.327,  1-sigma level  0.053
Q1    1   0.3872  0.5790  0.6544  11.00000  0.05    0.35
Q2    1   0.3496  0.3390  0.4108  11.00000  0.05    0.32
Q3    1   0.2521  0.9707  0.3550  11.00000  0.05    0.32
Q4    1   0.2155  0.6058  0.7024  11.00000  0.05    0.31
Q5    1   0.7055  1.1696  0.7960  11.00000  0.05    0.30
Q6    1   0.5707  0.6819  0.9788  11.00000  0.05    0.30
Q7    1   0.8832  0.3641  1.0460  11.00000  0.05    0.29
Q8    1   0.5407  0.9278  0.9469  11.00000  0.05    0.29
Q9    1   0.6650  1.0395  1.0323  11.00000  0.05    0.29
Q10   1   0.6394  0.7198  1.1449  11.00000  0.05    0.28
;
_shelx_res_checksum              70495

_shelx_fab_file                  
;
    2    0    0    105.94      0.00
    3    0    0     17.81      0.00
    4    0    0     17.45      0.00
    5    0    0    -17.01      0.00
    6    0    0     11.46      0.00
    7    0    0     -8.16      0.00
    8    0    0     -3.24      0.00
    9    0    0    -12.15      0.00
   10    0    0     -4.67      0.00
   11    0    0     -0.05      0.00
   12    0    0     -7.23      0.00
   13    0    0     -0.20      0.00
   14    0    0     -1.50      0.00
   15    0    0     -0.48      0.00
   16    0    0      2.78      0.00
  -16    1    0      1.32      0.00
  -15    1    0      0.19      0.00
  -14    1    0      3.18      0.00
  -13    1    0      3.19      0.00
  -12    1    0     -2.73      0.00
  -11    1    0      2.74      0.00
  -10    1    0     -2.05      0.00
   -9    1    0      3.50      0.00
   -8    1    0     26.34      0.00
   -7    1    0      6.22      0.00
   -6    1    0     -3.31      0.00
   -5    1    0     40.24      0.00
   -4    1    0    -22.42      0.00
   -3    1    0     -2.17      0.00
   -2    1    0      3.31      0.00
   -1    1    0     13.16      0.00
    1    1    0     -9.11      0.00
    2    1    0     76.62      0.00
    3    1    0    -22.60      0.00
    4    1    0     10.84      0.00
    5    1    0    -17.21      0.00
    6    1    0     20.26      0.00
    7    1    0      9.41      0.00
    8    1    0     12.41      0.00
    9    1    0     10.87      0.00
   10    1    0     -3.14      0.00
   11    1    0      7.10      0.00
   12    1    0     -7.86      0.00
   13    1    0      6.19      0.00
   14    1    0     -3.37      0.00
   15    1    0      1.41      0.00
   16    1    0     -3.30      0.00
  -16    2    0      2.07      0.00
  -15    2    0     -2.15      0.00
  -14    2    0     -2.17      0.00
  -13    2    0      0.36      0.00
  -12    2    0     -1.56      0.00
  -11    2    0     -3.25      0.00
  -10    2    0      8.51      0.00
   -9    2    0     -3.65      0.00
   -8    2    0      9.33      0.00
   -7    2    0      2.60      0.00
   -6    2    0     34.51      0.00
   -5    2    0      9.19      0.00
   -4    2    0     -0.06      0.00
   -3    2    0      1.75      0.00
   -2    2    0     23.38      0.00
   -1    2    0     -9.02      0.00
    0    2    0     12.79      0.00
    1    2    0      2.59      0.00
    2    2    0     12.33      0.00
    3    2    0    -20.40      0.00
    4    2    0     26.03      0.00
    5    2    0    -13.52      0.00
    6    2    0     13.37      0.00
    7    2    0    -25.76      0.00
    8    2    0     13.35      0.00
    9    2    0    -13.01      0.00
   10    2    0      8.48      0.00
   11    2    0     -5.15      0.00
   12    2    0     -6.08      0.00
   13    2    0      4.02      0.00
   14    2    0     -4.43      0.00
   15    2    0      0.57      0.00
   16    2    0      0.50      0.00
  -16    3    0      1.76      0.00
  -15    3    0      1.97      0.00
  -14    3    0      3.98      0.00
  -13    3    0      2.18      0.00
  -12    3    0     -7.43      0.00
  -11    3    0      9.38      0.00
  -10    3    0     -2.79      0.00
   -9    3    0      2.29      0.00
   -8    3    0     -0.66      0.00
   -7    3    0     -1.91      0.00
   -6    3    0     -5.12      0.00
   -5    3    0     -4.54      0.00
   -4    3    0      9.08      0.00
   -3    3    0     41.48      0.00
   -2    3    0    -38.14      0.00
   -1    3    0      7.67      0.00
    0    3    0     11.67      0.00
    1    3    0    -19.74      0.00
    2    3    0     -0.73      0.00
    3    3    0     13.02      0.00
    4    3    0    -35.42      0.00
    5    3    0     26.59      0.00
    6    3    0    -20.99      0.00
    7    3    0    -11.45      0.00
    8    3    0     -7.12      0.00
    9    3    0    -18.65      0.00
   10    3    0     -7.37      0.00
   11    3    0     -4.03      0.00
   12    3    0      0.17      0.00
   13    3    0      2.74      0.00
   14    3    0     -1.93      0.00
   15    3    0      2.37      0.00
   16    3    0     -0.18      0.00
  -15    4    0     -2.72      0.00
  -14    4    0      4.42      0.00
  -13    4    0     -2.90      0.00
  -12    4    0      3.42      0.00
  -11    4    0     -1.90      0.00
  -10    4    0     -6.53      0.00
   -9    4    0     -0.85      0.00
   -8    4    0      1.33      0.00
   -7    4    0    -20.63      0.00
   -6    4    0    -10.55      0.00
   -5    4    0    -17.12      0.00
   -4    4    0    -20.97      0.00
   -3    4    0      9.32      0.00
   -2    4    0     22.46      0.00
   -1    4    0    -18.98      0.00
    0    4    0     14.94      0.00
    1    4    0    -56.16      0.00
    2    4    0    -27.51      0.00
    3    4    0     -9.77      0.00
    4    4    0      1.04      0.00
    5    4    0    -11.96      0.00
    6    4    0     -1.21      0.00
    7    4    0      3.13      0.00
    8    4    0     -1.93      0.00
    9    4    0     -7.04      0.00
   10    4    0     -0.11      0.00
   11    4    0     -1.79      0.00
   12    4    0     -5.76      0.00
   13    4    0     -2.79      0.00
   14    4    0      0.25      0.00
   15    4    0     -2.49      0.00
  -15    5    0     -4.38      0.00
  -14    5    0      1.33      0.00
  -13    5    0     -2.19      0.00
  -12    5    0     -0.16      0.00
  -11    5    0      0.96      0.00
  -10    5    0     10.90      0.00
   -9    5    0      1.35      0.00
   -8    5    0     11.46      0.00
   -7    5    0      0.95      0.00
   -6    5    0     -7.60      0.00
   -5    5    0     19.72      0.00
   -4    5    0    -36.11      0.00
   -3    5    0     -0.59      0.00
   -2    5    0    -27.08      0.00
   -1    5    0     12.25      0.00
    0    5    0    -35.42      0.00
    1    5    0    -19.38      0.00
    2    5    0    -38.73      0.00
    3    5    0    -15.50      0.00
    4    5    0    -44.61      0.00
    5    5    0     19.98      0.00
    6    5    0     -4.72      0.00
    7    5    0      4.59      0.00
    8    5    0     -7.65      0.00
    9    5    0      9.72      0.00
   10    5    0     -0.32      0.00
   11    5    0      6.65      0.00
   12    5    0     -1.07      0.00
   13    5    0      7.70      0.00
   14    5    0     -2.93      0.00
   15    5    0      2.47      0.00
  -15    6    0     -3.04      0.00
  -14    6    0      2.53      0.00
  -13    6    0     -7.07      0.00
  -12    6    0      0.38      0.00
  -11    6    0     -8.87      0.00
  -10    6    0      1.45      0.00
   -9    6    0    -14.13      0.00
   -8    6    0      0.10      0.00
   -7    6    0    -16.25      0.00
   -6    6    0     -2.49      0.00
   -5    6    0    -18.59      0.00
   -4    6    0     -5.27      0.00
   -3    6    0     31.68      0.00
   -2    6    0     -0.09      0.00
   -1    6    0     36.08      0.00
    0    6    0      5.15      0.00
    1    6    0     40.60      0.00
    2    6    0     14.26      0.00
    3    6    0     -2.19      0.00
    4    6    0     -2.67      0.00
    5    6    0      4.40      0.00
    6    6    0    -21.07      0.00
    7    6    0      2.05      0.00
    8    6    0     -0.71      0.00
    9    6    0    -10.01      0.00
   10    6    0     -4.24      0.00
   11    6    0     -5.27      0.00
   12    6    0     -2.08      0.00
   13    6    0      1.94      0.00
   14    6    0     -1.73      0.00
   15    6    0      0.58      0.00
  -14    7    0     -2.90      0.00
  -13    7    0      0.75      0.00
  -12    7    0     -1.36      0.00
  -11    7    0      2.03      0.00
  -10    7    0     -3.91      0.00
   -9    7    0     -3.95      0.00
   -8    7    0     -1.80      0.00
   -7    7    0     -4.40      0.00
   -6    7    0      5.86      0.00
   -5    7    0     -7.38      0.00
   -4    7    0     -3.10      0.00
   -3    7    0      9.65      0.00
   -2    7    0    -26.09      0.00
   -1    7    0     21.34      0.00
    0    7    0      7.95      0.00
    1    7    0      1.19      0.00
    2    7    0    -14.83      0.00
    3    7    0     32.40      0.00
    4    7    0    -13.57      0.00
    5    7    0     10.38      0.00
    6    7    0     -8.29      0.00
    7    7    0      4.21      0.00
    8    7    0     -2.45      0.00
    9    7    0      3.90      0.00
   10    7    0      4.65      0.00
   11    7    0      4.31      0.00
   12    7    0     -0.82      0.00
   13    7    0      1.95      0.00
   14    7    0     -0.39      0.00
  -14    8    0     -0.62      0.00
  -13    8    0     -1.06      0.00
  -12    8    0     -5.14      0.00
  -11    8    0      2.62      0.00
  -10    8    0     -4.19      0.00
   -9    8    0      0.48      0.00
   -8    8    0      8.16      0.00
   -7    8    0    -14.75      0.00
   -6    8    0     13.54      0.00
   -5    8    0     13.12      0.00
   -4    8    0     16.68      0.00
   -3    8    0      4.01      0.00
   -2    8    0     15.14      0.00
   -1    8    0     -7.45      0.00
    0    8    0     -2.11      0.00
    1    8    0      1.97      0.00
    2    8    0     16.10      0.00
    3    8    0      7.38      0.00
    4    8    0     -5.49      0.00
    5    8    0     18.12      0.00
    6    8    0     -0.94      0.00
    7    8    0      7.47      0.00
    8    8    0      3.43      0.00
    9    8    0      2.15      0.00
   10    8    0      4.58      0.00
   11    8    0      1.78      0.00
   12    8    0      2.19      0.00
   13    8    0     -0.31      0.00
   14    8    0     -0.64      0.00
  -13    9    0      1.23      0.00
  -12    9    0     -1.74      0.00
  -11    9    0      4.57      0.00
  -10    9    0     -0.74      0.00
   -9    9    0      3.40      0.00
   -8    9    0     -3.51      0.00
   -7    9    0      8.32      0.00
   -6    9    0      3.42      0.00
   -5    9    0      0.50      0.00
   -4    9    0      4.46      0.00
   -3    9    0     12.22      0.00
   -2    9    0      9.27      0.00
   -1    9    0      0.65      0.00
    0    9    0     -1.94      0.00
    1    9    0      1.71      0.00
    2    9    0      3.48      0.00
    3    9    0      8.72      0.00
    4    9    0      9.64      0.00
    5    9    0      5.82      0.00
    6    9    0     -8.45      0.00
    7    9    0      3.99      0.00
    8    9    0     -8.29      0.00
    9    9    0      4.59      0.00
   10    9    0     -1.43      0.00
   11    9    0     -1.47      0.00
   12    9    0      0.48      0.00
   13    9    0      2.32      0.00
  -13   10    0      1.47      0.00
  -12   10    0      0.15      0.00
  -11   10    0      1.16      0.00
  -10   10    0     -0.28      0.00
   -9   10    0     -2.82      0.00
   -8   10    0     -5.08      0.00
   -7   10    0     -1.00      0.00
   -6   10    0     -4.16      0.00
   -5   10    0      0.62      0.00
   -4   10    0      6.93      0.00
   -3   10    0      9.18      0.00
   -2   10    0     -3.00      0.00
   -1   10    0      8.85      0.00
    0   10    0     13.62      0.00
    1   10    0     -6.38      0.00
    2   10    0      6.92      0.00
    3   10    0     -1.51      0.00
    4   10    0      6.28      0.00
    5   10    0      7.57      0.00
    6   10    0      4.09      0.00
    7   10    0      1.55      0.00
    8   10    0      2.28      0.00
    9   10    0     -3.28      0.00
   10   10    0      0.53      0.00
   11   10    0      0.85      0.00
   12   10    0     -0.16      0.00
  -12   11    0      0.24      0.00
  -11   11    0      5.24      0.00
  -10   11    0     -4.92      0.00
   -9   11    0     10.64      0.00
   -8   11    0      3.75      0.00
   -7   11    0      2.57      0.00
   -6   11    0      2.92      0.00
   -5   11    0      6.51      0.00
   -4   11    0     -4.59      0.00
   -3   11    0     10.56      0.00
   -2   11    0     -3.20      0.00
   -1   11    0      6.82      0.00
    0   11    0     -5.56      0.00
    1   11    0     -6.48      0.00
    2   11    0      0.53      0.00
    3   11    0     -8.61      0.00
    4   11    0     -5.02      0.00
    5   11    0     -8.29      0.00
    6   11    0     -1.17      0.00
    7   11    0      1.63      0.00
    8   11    0      3.55      0.00
    9   11    0     -1.77      0.00
   10   11    0      4.47      0.00
   11   11    0     -1.22      0.00
   12   11    0      1.07      0.00
  -11   12    0      2.68      0.00
  -10   12    0     -2.06      0.00
   -9   12    0      0.97      0.00
   -8   12    0     -1.70      0.00
   -7   12    0      0.51      0.00
   -6   12    0      6.03      0.00
   -5   12    0      0.13      0.00
   -4   12    0     -0.57      0.00
   -3   12    0     -5.09      0.00
   -2   12    0      6.23      0.00
   -1   12    0      0.99      0.00
    0   12    0      2.70      0.00
    1   12    0      3.57      0.00
    2   12    0      1.36      0.00
    3   12    0     -3.96      0.00
    4   12    0     -1.64      0.00
    5   12    0     -2.02      0.00
    6   12    0      0.47      0.00
    7   12    0     -6.90      0.00
    8   12    0     -0.01      0.00
    9   12    0     -0.21      0.00
   10   12    0     -0.66      0.00
   11   12    0     -3.03      0.00
  -10   13    0     -0.92      0.00
   -9   13    0      1.20      0.00
   -8   13    0     -3.02      0.00
   -7   13    0      5.78      0.00
   -6   13    0     -3.22      0.00
   -5   13    0      1.10      0.00
   -4   13    0      0.99      0.00
   -3   13    0      2.16      0.00
   -2   13    0     -6.70      0.00
   -1   13    0     -2.98      0.00
    0   13    0      4.06      0.00
    1   13    0      3.36      0.00
    2   13    0      1.83      0.00
    3   13    0      0.07      0.00
    4   13    0     -1.80      0.00
    5   13    0     -2.69      0.00
    6   13    0     -5.86      0.00
    7   13    0      0.98      0.00
    8   13    0     -1.41      0.00
    9   13    0     -2.60      0.00
   10   13    0      0.82      0.00
   -9   14    0     -0.55      0.00
   -8   14    0     -0.32      0.00
   -7   14    0      1.51      0.00
   -6   14    0      1.47      0.00
   -5   14    0      3.40      0.00
   -4   14    0      0.75      0.00
   -3   14    0      1.88      0.00
   -2   14    0     -5.07      0.00
   -1   14    0      2.14      0.00
    0   14    0     -3.22      0.00
    1   14    0     -6.26      0.00
    2   14    0      3.51      0.00
    3   14    0     -0.07      0.00
    4   14    0      2.41      0.00
    5   14    0     -2.62      0.00
    6   14    0     -1.48      0.00
    7   14    0      0.34      0.00
    8   14    0     -1.20      0.00
   -7   15    0     -2.30      0.00
   -6   15    0      3.42      0.00
   -5   15    0      3.61      0.00
   -4   15    0     -0.01      0.00
   -3   15    0      1.83      0.00
   -2   15    0     -0.05      0.00
   -1   15    0      0.53      0.00
    0   15    0     -4.83      0.00
    1   15    0      0.63      0.00
    2   15    0     -2.17      0.00
    3   15    0     -2.51      0.00
    4   15    0     -1.39      0.00
    5   15    0      1.52      0.00
    6   15    0      1.12      0.00
    7   15    0     -1.84      0.00
   -5   16    0     -4.20      0.00
   -4   16    0      0.95      0.00
   -3   16    0      0.41      0.00
   -2   16    0      1.48      0.00
   -1   16    0     -1.06      0.00
    0   16    0      2.19      0.00
    1   16    0      0.28      0.00
    2   16    0      0.72      0.00
    3   16    0      0.83      0.00
    4   16    0      1.95      0.00
   -4  -16    1      0.94      0.00
   -3  -16    1     -2.13      0.00
   -2  -16    1      0.21      0.00
   -1  -16    1     -1.05      0.00
    0  -16    1     -0.49      0.00
    1  -16    1      0.50      0.00
    2  -16    1      2.71      0.00
    3  -16    1     -1.08      0.00
    4  -16    1     -3.48      0.00
    5  -16    1      0.84      0.00
   -7  -15    1      0.58      0.00
   -6  -15    1     -0.13      0.00
   -5  -15    1     -0.36      0.00
   -4  -15    1     -4.63      0.00
   -3  -15    1      0.05      0.00
   -2  -15    1     -0.78      0.00
   -1  -15    1     -4.00      0.00
    0  -15    1      2.20      0.00
    1  -15    1     -0.22      0.00
    2  -15    1      3.28      0.00
    3  -15    1     -0.55      0.00
    4  -15    1      6.20      0.00
    5  -15    1      2.82      0.00
    6  -15    1     -1.88      0.00
    7  -15    1      1.24      0.00
   -8  -14    1      1.73      0.00
   -7  -14    1     -2.74      0.00
   -6  -14    1     -0.22      0.00
   -5  -14    1      0.67      0.00
   -4  -14    1      1.55      0.00
   -3  -14    1      3.11      0.00
   -2  -14    1     -7.67      0.00
   -1  -14    1      1.29      0.00
    0  -14    1      0.26      0.00
    1  -14    1     -4.35      0.00
    2  -14    1     -0.20      0.00
    3  -14    1     -0.03      0.00
    4  -14    1      0.99      0.00
    5  -14    1     -1.15      0.00
    6  -14    1      4.11      0.00
    7  -14    1     -1.27      0.00
    8  -14    1      0.07      0.00
    9  -14    1     -0.84      0.00
  -10  -13    1     -2.65      0.00
   -9  -13    1     -0.22      0.00
   -8  -13    1     -1.64      0.00
   -7  -13    1     -2.04      0.00
   -6  -13    1     -3.46      0.00
   -5  -13    1     -0.27      0.00
   -4  -13    1      0.77      0.00
   -3  -13    1      2.80      0.00
   -2  -13    1      5.86      0.00
   -1  -13    1      8.52      0.00
    0  -13    1     -6.42      0.00
    1  -13    1      1.55      0.00
    2  -13    1     -2.42      0.00
    3  -13    1      4.25      0.00
    4  -13    1     -3.15      0.00
    5  -13    1      2.42      0.00
    6  -13    1      2.92      0.00
    7  -13    1      1.34      0.00
    8  -13    1      0.20      0.00
    9  -13    1     -1.46      0.00
   10  -13    1      1.21      0.00
  -11  -12    1      1.22      0.00
  -10  -12    1      1.60      0.00
   -9  -12    1      2.71      0.00
   -8  -12    1     -2.72      0.00
   -7  -12    1      1.88      0.00
   -6  -12    1      0.05      0.00
   -5  -12    1     -2.33      0.00
   -4  -12    1     -8.93      0.00
   -3  -12    1      2.67      0.00
   -2  -12    1     -2.97      0.00
   -1  -12    1      2.69      0.00
    0  -12    1      0.49      0.00
    1  -12    1      4.62      0.00
    2  -12    1     -5.76      0.00
    3  -12    1     -4.00      0.00
    4  -12    1      0.50      0.00
    5  -12    1     10.80      0.00
    6  -12    1     -2.07      0.00
    7  -12    1      5.01      0.00
    8  -12    1      3.19      0.00
    9  -12    1     -1.62      0.00
   10  -12    1      4.93      0.00
   11  -12    1     -2.47      0.00
  -12  -11    1     -0.57      0.00
  -11  -11    1      4.04      0.00
  -10  -11    1     -3.59      0.00
   -9  -11    1      5.31      0.00
   -8  -11    1      1.38      0.00
   -7  -11    1      1.67      0.00
   -6  -11    1     -4.48      0.00
   -5  -11    1     -1.86      0.00
   -4  -11    1     -1.74      0.00
   -3  -11    1      4.10      0.00
   -2  -11    1     -9.20      0.00
   -1  -11    1      5.92      0.00
    0  -11    1      2.10      0.00
    1  -11    1      0.40      0.00
    2  -11    1      8.38      0.00
    3  -11    1     -1.01      0.00
    4  -11    1      2.55      0.00
    5  -11    1      4.15      0.00
    6  -11    1      0.14      0.00
    7  -11    1      7.95      0.00
    8  -11    1      4.43      0.00
    9  -11    1     -2.06      0.00
   10  -11    1     -0.34      0.00
   11  -11    1      0.82      0.00
   12  -11    1      1.09      0.00
  -13  -10    1     -0.16      0.00
  -12  -10    1      2.12      0.00
  -11  -10    1     -0.65      0.00
  -10  -10    1     -0.14      0.00
   -9  -10    1      0.96      0.00
   -8  -10    1      3.93      0.00
   -7  -10    1      1.87      0.00
   -6  -10    1      8.19      0.00
   -5  -10    1      4.87      0.00
   -4  -10    1     -0.19      0.00
   -3  -10    1      2.72      0.00
   -2  -10    1      1.06      0.00
   -1  -10    1      8.41      0.00
    0  -10    1      2.54      0.00
    1  -10    1     -2.90      0.00
    2  -10    1      0.59      0.00
    3  -10    1      5.97      0.00
    4  -10    1     -4.64      0.00
    5  -10    1     -6.43      0.00
    6  -10    1     -2.20      0.00
    7  -10    1     -4.27      0.00
    8  -10    1     -6.56      0.00
    9  -10    1      2.69      0.00
   10  -10    1     -0.03      0.00
   11  -10    1     -0.74      0.00
   12  -10    1      1.46      0.00
   13  -10    1      0.36      0.00
  -13   -9    1      1.11      0.00
  -12   -9    1     -3.83      0.00
  -11   -9    1      3.03      0.00
  -10   -9    1      0.34      0.00
   -9   -9    1     -1.15      0.00
   -8   -9    1     -1.87      0.00
   -7   -9    1     -3.06      0.00
   -6   -9    1      3.49      0.00
   -5   -9    1      3.68      0.00
   -4   -9    1      7.18      0.00
   -3   -9    1      3.71      0.00
   -2   -9    1     -4.86      0.00
   -1   -9    1     -1.32      0.00
    0   -9    1     -7.25      0.00
    1   -9    1     10.67      0.00
    2   -9    1     13.36      0.00
    3   -9    1      4.24      0.00
    4   -9    1      9.81      0.00
    5   -9    1     13.73      0.00
    6   -9    1      3.38      0.00
    7   -9    1      3.32      0.00
    8   -9    1     -2.61      0.00
    9   -9    1     -2.03      0.00
   10   -9    1      0.86      0.00
   11   -9    1     -4.80      0.00
   12   -9    1      0.14      0.00
   13   -9    1     -2.31      0.00
  -14   -8    1      0.22      0.00
  -13   -8    1      0.75      0.00
  -12   -8    1      4.27      0.00
  -11   -8    1      5.71      0.00
  -10   -8    1      1.95      0.00
   -9   -8    1      9.30      0.00
   -8   -8    1      5.80      0.00
   -7   -8    1      1.43      0.00
   -6   -8    1     11.02      0.00
   -5   -8    1    -12.97      0.00
   -4   -8    1     14.30      0.00
   -3   -8    1     -0.78      0.00
   -2   -8    1      4.42      0.00
   -1   -8    1    -12.88      0.00
    0   -8    1    -15.84      0.00
    1   -8    1     -7.10      0.00
    2   -8    1      0.72      0.00
    3   -8    1     -4.75      0.00
    4   -8    1     16.60      0.00
    5   -8    1     -0.83      0.00
    6   -8    1    -15.40      0.00
    7   -8    1      3.26      0.00
    8   -8    1     -1.83      0.00
    9   -8    1     -6.73      0.00
   10   -8    1      1.33      0.00
   11   -8    1     -3.19      0.00
   12   -8    1      2.24      0.00
   13   -8    1     -1.20      0.00
   14   -8    1      0.83      0.00
  -14   -7    1     -0.66      0.00
  -13   -7    1     -0.14      0.00
  -12   -7    1     -3.86      0.00
  -11   -7    1      3.18      0.00
  -10   -7    1     -8.90      0.00
   -9   -7    1     -1.02      0.00
   -8   -7    1     -9.91      0.00
   -7   -7    1     -6.33      0.00
   -6   -7    1     -2.79      0.00
   -5   -7    1     -6.50      0.00
   -4   -7    1     17.80      0.00
   -3   -7    1     -5.47      0.00
   -2   -7    1      6.38      0.00
   -1   -7    1      8.50      0.00
    0   -7    1     30.83      0.00
    1   -7    1    -35.02      0.00
    2   -7    1     18.07      0.00
    3   -7    1     -2.42      0.00
    4   -7    1     -0.64      0.00
    5   -7    1      1.39      0.00
    6   -7    1      3.98      0.00
    7   -7    1     -9.99      0.00
    8   -7    1    -10.46      0.00
    9   -7    1     -5.41      0.00
   10   -7    1     -1.73      0.00
   11   -7    1     -1.41      0.00
   12   -7    1     -0.37      0.00
   13   -7    1     -1.90      0.00
   14   -7    1     -0.16      0.00
  -15   -6    1     -1.70      0.00
  -14   -6    1      4.06      0.00
  -13   -6    1     -3.32      0.00
  -12   -6    1      1.26      0.00
  -11   -6    1     -2.16      0.00
  -10   -6    1     -3.35      0.00
   -9   -6    1      3.63      0.00
   -8   -6    1     -1.64      0.00
   -7   -6    1    -14.43      0.00
   -6   -6    1      0.75      0.00
   -5   -6    1    -10.97      0.00
   -4   -6    1     -0.74      0.00
   -3   -6    1     -7.18      0.00
   -2   -6    1     28.38      0.00
   -1   -6    1    -20.24      0.00
    0   -6    1      7.34      0.00
    1   -6    1    -15.92      0.00
    2   -6    1     33.95      0.00
    3   -6    1    -42.00      0.00
    4   -6    1     12.49      0.00
    5   -6    1    -16.50      0.00
    6   -6    1      1.49      0.00
    7   -6    1      4.22      0.00
    8   -6    1     -4.86      0.00
    9   -6    1      6.52      0.00
   10   -6    1     -1.19      0.00
   11   -6    1      0.23      0.00
   12   -6    1     -0.03      0.00
   13   -6    1      1.73      0.00
   14   -6    1     -3.91      0.00
   15   -6    1      0.96      0.00
  -15   -5    1      0.22      0.00
  -14   -5    1      0.51      0.00
  -13   -5    1     -0.99      0.00
  -12   -5    1      4.80      0.00
  -11   -5    1     -2.80      0.00
  -10   -5    1      5.83      0.00
   -9   -5    1     -4.68      0.00
   -8   -5    1     -7.36      0.00
   -7   -5    1      7.86      0.00
   -6   -5    1     -5.00      0.00
   -5   -5    1    -27.43      0.00
   -4   -5    1    -26.74      0.00
   -3   -5    1    -31.31      0.00
   -2   -5    1    -45.01      0.00
   -1   -5    1    -22.35      0.00
    0   -5    1    -18.36      0.00
    1   -5    1      0.51      0.00
    2   -5    1     -5.98      0.00
    3   -5    1    -17.24      0.00
    4   -5    1     45.73      0.00
    5   -5    1    -11.56      0.00
    6   -5    1     12.84      0.00
    7   -5    1      6.20      0.00
    8   -5    1      9.80      0.00
    9   -5    1      6.02      0.00
   10   -5    1      6.39      0.00
   11   -5    1     -1.47      0.00
   12   -5    1      1.70      0.00
   13   -5    1     -0.73      0.00
   14   -5    1     -4.31      0.00
   15   -5    1      1.93      0.00
  -15   -4    1     -0.75      0.00
  -14   -4    1     -1.22      0.00
  -13   -4    1     -5.05      0.00
  -12   -4    1      0.34      0.00
  -11   -4    1     -0.85      0.00
  -10   -4    1     -6.34      0.00
   -9   -4    1     -5.19      0.00
   -8   -4    1      5.59      0.00
   -7   -4    1    -12.42      0.00
   -6   -4    1      6.02      0.00
   -5   -4    1     -0.93      0.00
   -4   -4    1     24.54      0.00
   -3   -4    1    -19.88      0.00
   -2   -4    1    -37.21      0.00
   -1   -4    1     28.57      0.00
    0   -4    1    -10.49      0.00
    1   -4    1     13.42      0.00
    2   -4    1     38.83      0.00
    3   -4    1    -17.04      0.00
    4   -4    1    -10.02      0.00
    5   -4    1    -17.71      0.00
    6   -4    1    -10.28      0.00
    7   -4    1     -9.58      0.00
    8   -4    1      7.85      0.00
    9   -4    1    -10.72      0.00
   10   -4    1     10.54      0.00
   11   -4    1      0.18      0.00
   12   -4    1      5.56      0.00
   13   -4    1      1.50      0.00
   14   -4    1      1.56      0.00
   15   -4    1      3.82      0.00
  -16   -3    1      1.38      0.00
  -15   -3    1     -1.23      0.00
  -14   -3    1      3.14      0.00
  -13   -3    1     -1.81      0.00
  -12   -3    1      0.10      0.00
  -11   -3    1     -7.78      0.00
  -10   -3    1    -13.93      0.00
   -9   -3    1      1.16      0.00
   -8   -3    1    -19.47      0.00
   -7   -3    1     -8.86      0.00
   -6   -3    1     16.56      0.00
   -5   -3    1    -22.15      0.00
   -4   -3    1     14.43      0.00
   -3   -3    1     -5.40      0.00
   -2   -3    1      3.84      0.00
    0   -3    1     -2.88      0.00
    1   -3    1     30.73      0.00
    2   -3    1     42.16      0.00
    3   -3    1     63.28      0.00
    4   -3    1     22.08      0.00
    5   -3    1      9.01      0.00
    6   -3    1      5.09      0.00
    7   -3    1      7.38      0.00
    8   -3    1     -6.89      0.00
    9   -3    1      7.11      0.00
   10   -3    1      5.41      0.00
   11   -3    1    -11.19      0.00
   12   -3    1      3.47      0.00
   13   -3    1     -4.81      0.00
   14   -3    1      1.45      0.00
   15   -3    1     -0.60      0.00
   16   -3    1     -1.81      0.00
  -16   -2    1      0.57      0.00
  -15   -2    1     -3.96      0.00
  -14   -2    1      6.11      0.00
  -13   -2    1     -6.48      0.00
  -12   -2    1      8.63      0.00
  -11   -2    1      1.13      0.00
  -10   -2    1     14.11      0.00
   -9   -2    1      3.36      0.00
   -8   -2    1      5.61      0.00
   -7   -2    1     20.38      0.00
   -6   -2    1      3.41      0.00
   -5   -2    1     35.30      0.00
   -4   -2    1      5.79      0.00
   -3   -2    1     -2.64      0.00
   -2   -2    1     16.59      0.00
   -1   -2    1    -27.09      0.00
    0   -2    1     -7.79      0.00
    1   -2    1      5.08      0.00
    2   -2    1     -4.19      0.00
    3   -2    1    -19.82      0.00
    4   -2    1     23.12      0.00
    5   -2    1     22.14      0.00
    6   -2    1      0.98      0.00
    7   -2    1     11.30      0.00
    8   -2    1     -5.49      0.00
    9   -2    1     15.91      0.00
   10   -2    1     -6.41      0.00
   11   -2    1      2.26      0.00
   12   -2    1      0.49      0.00
   13   -2    1     -5.06      0.00
   14   -2    1     -2.08      0.00
   15   -2    1      2.62      0.00
   16   -2    1     -0.70      0.00
  -16   -1    1      0.09      0.00
  -15   -1    1      1.52      0.00
  -14   -1    1      3.78      0.00
  -13   -1    1     -5.78      0.00
  -12   -1    1      9.19      0.00
  -11   -1    1     -9.34      0.00
  -10   -1    1      7.47      0.00
   -9   -1    1     -1.75      0.00
   -8   -1    1     10.04      0.00
   -7   -1    1     -1.16      0.00
   -6   -1    1      2.08      0.00
   -5   -1    1     -1.97      0.00
   -4   -1    1     17.50      0.00
   -3   -1    1     65.83      0.00
   -2   -1    1     -7.50      0.00
   -1   -1    1    114.20      0.00
    1   -1    1    115.26      0.00
    2   -1    1      4.08      0.00
    4   -1    1     30.32      0.00
    5   -1    1     -9.54      0.00
    6   -1    1    -16.02      0.00
    7   -1    1     31.03      0.00
    8   -1    1    -16.72      0.00
    9   -1    1     -2.60      0.00
   10   -1    1     -7.41      0.00
   11   -1    1     -2.28      0.00
   12   -1    1     -2.00      0.00
   13   -1    1      0.08      0.00
   14   -1    1     -1.31      0.00
   15   -1    1      1.98      0.00
   16   -1    1     -0.76      0.00
  -16    0    1     -0.31      0.00
  -15    0    1      0.72      0.00
  -14    0    1      1.90      0.00
  -13    0    1     -0.40      0.00
  -12    0    1      7.13      0.00
  -11    0    1     -6.96      0.00
  -10    0    1      1.31      0.00
   -9    0    1     -3.71      0.00
   -8    0    1      4.18      0.00
   -7    0    1     10.46      0.00
   -6    0    1     18.87      0.00
   -5    0    1    -10.54      0.00
   -4    0    1     50.80      0.00
   -3    0    1      0.73      0.00
   -2    0    1     30.43      0.00
    1    0    1     65.56      0.00
    2    0    1    -16.54      0.00
    3    0    1     24.30      0.00
    4    0    1    -53.57      0.00
    5    0    1     -3.20      0.00
    6    0    1     -1.78      0.00
    7    0    1     -9.34      0.00
    8    0    1    -10.62      0.00
    9    0    1      5.20      0.00
   10    0    1     -6.26      0.00
   11    0    1     -7.18      0.00
   12    0    1     -3.84      0.00
   13    0    1     -5.18      0.00
   14    0    1      0.07      0.00
   15    0    1      1.97      0.00
   16    0    1     -1.21      0.00
  -16    1    1     -0.57      0.00
  -15    1    1      3.76      0.00
  -14    1    1      1.37      0.00
  -13    1    1      0.65      0.00
  -12    1    1     -0.16      0.00
  -11    1    1      3.41      0.00
  -10    1    1      2.63      0.00
   -9    1    1     17.55      0.00
   -8    1    1      5.39      0.00
   -7    1    1     -2.46      0.00
   -6    1    1     21.22      0.00
   -4    1    1    -35.33      0.00
   -3    1    1    -57.31      0.00
   -2    1    1     -1.16      0.00
   -1    1    1    -87.15      0.00
    0    1    1      7.10      0.00
    1    1    1     75.63      0.00
    2    1    1    -23.79      0.00
    3    1    1      9.42      0.00
    4    1    1    -25.19      0.00
    5    1    1     34.22      0.00
    6    1    1    -10.14      0.00
    7    1    1     35.01      0.00
    8    1    1      0.67      0.00
    9    1    1     13.03      0.00
   10    1    1     -4.29      0.00
   11    1    1      0.03      0.00
   12    1    1      0.96      0.00
   13    1    1     -6.16      0.00
   14    1    1     -0.48      0.00
   15    1    1     -4.46      0.00
   16    1    1     -1.78      0.00
  -16    2    1     -0.45      0.00
  -15    2    1     -0.43      0.00
  -14    2    1      1.31      0.00
  -13    2    1     -1.64      0.00
  -12    2    1      1.80      0.00
  -11    2    1     -2.31      0.00
  -10    2    1     -0.03      0.00
   -9    2    1      0.73      0.00
   -8    2    1     -0.29      0.00
   -7    2    1     33.41      0.00
   -6    2    1     -2.33      0.00
   -5    2    1     -5.11      0.00
   -4    2    1     16.44      0.00
   -3    2    1    -22.68      0.00
   -2    2    1     -2.90      0.00
   -1    2    1    -10.48      0.00
    0    2    1     -0.41      0.00
    1    2    1      3.44      0.00
    2    2    1    -15.37      0.00
    3    2    1     -5.34      0.00
    4    2    1      5.60      0.00
    5    2    1    -38.74      0.00
    6    2    1    -22.24      0.00
    7    2    1      1.09      0.00
    8    2    1    -24.15      0.00
    9    2    1     11.53      0.00
   10    2    1    -14.22      0.00
   11    2    1      0.30      0.00
   12    2    1      1.37      0.00
   13    2    1     -0.62      0.00
   14    2    1      2.81      0.00
   15    2    1      4.01      0.00
   16    2    1     -0.11      0.00
  -16    3    1      1.58      0.00
  -15    3    1      5.22      0.00
  -14    3    1     -1.67      0.00
  -13    3    1     -1.34      0.00
  -12    3    1     -0.14      0.00
  -11    3    1     -5.32      0.00
  -10    3    1     -7.03      0.00
   -9    3    1     -5.53      0.00
   -8    3    1    -21.13      0.00
   -7    3    1     -6.38      0.00
   -6    3    1    -41.37      0.00
   -5    3    1      4.70      0.00
   -4    3    1    -10.25      0.00
   -3    3    1    -48.95      0.00
   -2    3    1    -11.96      0.00
   -1    3    1     23.80      0.00
    0    3    1    -22.95      0.00
    1    3    1     22.17      0.00
    2    3    1      8.88      0.00
    3    3    1     -6.42      0.00
    4    3    1     10.80      0.00
    5    3    1     -2.18      0.00
    6    3    1     -3.31      0.00
    7    3    1     -7.92      0.00
    8    3    1    -13.70      0.00
    9    3    1     -6.27      0.00
   10    3    1     -7.03      0.00
   11    3    1      3.91      0.00
   12    3    1     -4.24      0.00
[truncated: 922,885 more chars]
